# Supplementary material for: Disease Severity, Fever, Age, and Sex Correlate With SARS-CoV-2 Neutralizing Antibody Responses
Source: Front Immunol. 2021 Jan 29;11:628971. doi: 10.3389/fimmu.2020.628971 (PMC7878374; doi:10.3389/fimmu.2020.628971)
Supplement: Supplementary Data Sheet 1 — ROC analysis for PRNT50 ≥1:320. This Excel file contains two spreadsheets with receiver-operator characteristics for using anti-SARS-CoV-2 S1-IgG OD ratio as predictor of PRNT50 titers ≥1:320, and for using the PO logistic regression model with a four-variable clinical vignette (sex, age, fever, anosmia/dysgeusia, and requirement for hospitalization) to predict PRNT50 titers ≥1:320, respectively. The spreadsheets list several performance measures for a range of possible thresholds as given by each donor’s predicted value. These may be used to identify classification cutoffs at a certain target value of a performance measure, for example a sensitivity of 95%. [file DataSheet_1.xlsx]

## Sheet: clinical sex.age.fev.ano.hos 
ID	PRNT50	>=1:320	PO: Pr(PRNT50>=1:320)	specificity	sensitivity	tn	tp	fn	fp	accuracy	npv	ppv	auc		95% sensitivity cutoff Pr(PRNT50>=1:320):		0.1046			PO: proportional odds logistic regression
7772	20	0	0.0240599	0	1	0	26	0	177	0.128079		0.128079	0.860278							tn: number of true negatives
7663	40	0	0.0267819	0.00564972	1	1	26	0	176	0.133005	1	0.128713	0.860278							tp: number of true positives
7727	0	0	0.0270214	0.0112994	1	2	26	0	175	0.137931	1	0.129353	0.860278							fn: number of false negatives
7718	20	0	0.0277001	0.0169492	1	3	26	0	174	0.142857	1	0.13	0.860278							fp: number of false positives
7899	0	0	0.0282998	0.0225989	1	4	26	0	173	0.147783	1	0.130653	0.860278							npv: negative predictive value
7734	20	0	0.028621	0.0282486	1	5	26	0	172	0.152709	1	0.131313	0.860278							ppv: positive predictive value
7805	20	0	0.0311981	0.0338983	1	6	26	0	171	0.157635	1	0.13198	0.860278							auc: area under (the ROC) curve
7834	40	0	0.0327436	0.039548	1	7	26	0	170	0.162562	1	0.132653	0.860278
7722	0	0	0.0337304	0.0451977	1	8	26	0	169	0.167488	1	0.133333	0.860278
7679	20	0	0.0346881	0.0508475	1	9	26	0	168	0.172414	1	0.134021	0.860278
7704	80	0	0.0352264	0.0564972	1	10	26	0	167	0.17734	1	0.134715	0.860278
7703	20	0	0.0355753	0.0621469	1	11	26	0	166	0.182266	1	0.135417	0.860278
7776	160	0	0.0355956	0.0677966	1	12	26	0	165	0.187192	1	0.136126	0.860278
7721	0	0	0.0361452	0.0734463	1	13	26	0	164	0.192118	1	0.136842	0.860278
7720	40	0	0.0380044	0.079096	1	14	26	0	163	0.197044	1	0.137566	0.860278
7788	0	0	0.0381166	0.0847458	1	15	26	0	162	0.20197	1	0.138298	0.860278
7755	80	0	0.0385977	0.0903955	1	16	26	0	161	0.206897	1	0.139037	0.860278
7695	80	0	0.0389505	0.0960452	1	17	26	0	160	0.211823	1	0.139785	0.860278
7897	80	0	0.0390361	0.101695	1	18	26	0	159	0.216749	1	0.140541	0.860278
7699	0	0	0.039909	0.107345	1	19	26	0	158	0.221675	1	0.141304	0.860278
7757	0	0	0.0405977	0.112994	1	20	26	0	157	0.226601	1	0.142077	0.860278
7668	20	0	0.04105	0.118644	1	21	26	0	156	0.231527	1	0.142857	0.860278
7909	0	0	0.0410637	0.124294	1	22	26	0	155	0.236453	1	0.143646	0.860278
7648	20	0	0.0423851	0.129944	1	23	26	0	154	0.241379	1	0.144444	0.860278
7790	0	0	0.0424276	0.135593	1	24	26	0	153	0.246305	1	0.145251	0.860278
7662	20	0	0.0425988	0.141243	1	25	26	0	152	0.251232	1	0.146067	0.860278
7660	80	0	0.0433405	0.146893	1	26	26	0	151	0.256158	1	0.146893	0.860278
7661	80	0	0.0438394	0.152542	1	27	26	0	150	0.261084	1	0.147727	0.860278
7640	80	0	0.0443573	0.158192	1	28	26	0	149	0.26601	1	0.148571	0.860278
7649	40	0	0.0444133	0.163842	1	29	26	0	148	0.270936	1	0.149425	0.860278
7824	80	0	0.0444848	0.169492	1	30	26	0	147	0.275862	1	0.150289	0.860278
7739	40	0	0.0466241	0.175141	1	31	26	0	146	0.280788	1	0.151163	0.860278
7652	160	0	0.047571	0.180791	1	32	26	0	145	0.285714	1	0.152047	0.860278
7694	80	0	0.0488944	0.186441	1	33	26	0	144	0.29064	1	0.152941	0.860278
7802	20	0	0.049194	0.19209	1	34	26	0	143	0.295567	1	0.153846	0.860278
7670	0	0	0.0500982	0.19774	1	35	26	0	142	0.300493	1	0.154762	0.860278
7717	80	0	0.0506315	0.20339	1	36	26	0	141	0.305419	1	0.155689	0.860278
7702	20	0	0.050818	0.20904	1	37	26	0	140	0.310345	1	0.156627	0.860278
7908	20	0	0.051141	0.214689	1	38	26	0	139	0.315271	1	0.157576	0.860278
7756	160	0	0.0514986	0.220339	1	39	26	0	138	0.320197	1	0.158537	0.860278
7690	0	0	0.05233	0.225989	1	40	26	0	137	0.325123	1	0.159509	0.860278
7706	40	0	0.0524255	0.231638	1	41	26	0	136	0.330049	1	0.160494	0.860278
7732	20	0	0.0554398	0.237288	1	42	26	0	135	0.334975	1	0.161491	0.860278
7741	40	0	0.0559138	0.242938	1	43	26	0	134	0.339901	1	0.1625	0.860278
7865	80	0	0.0567093	0.248588	1	44	26	0	133	0.344828	1	0.163522	0.860278
7744	20	0	0.0570137	0.254237	1	45	26	0	132	0.349754	1	0.164557	0.860278
7673	20	0	0.0570417	0.259887	1	46	26	0	131	0.35468	1	0.165605	0.860278
7763	40	0	0.0574966	0.265537	1	47	26	0	130	0.359606	1	0.166667	0.860278
7658	0	0	0.0575284	0.271186	1	48	26	0	129	0.364532	1	0.167742	0.860278
7643	20	0	0.058501	0.276836	1	49	26	0	128	0.369458	1	0.168831	0.860278
7926	40	0	0.0593601	0.282486	1	50	26	0	127	0.374384	1	0.169935	0.860278
7779	160	0	0.059556	0.288136	1	51	26	0	126	0.37931	1	0.171053	0.860278
7698	160	0	0.0612583	0.293785	1	52	26	0	125	0.384236	1	0.172185	0.860278
7803	20	0	0.0613967	0.299435	1	53	26	0	124	0.389163	1	0.173333	0.860278
7733	80	0	0.0617284	0.305085	1	54	26	0	123	0.394089	1	0.174497	0.860278
7880	40	0	0.0635002	0.310734	1	55	26	0	122	0.399015	1	0.175676	0.860278
7665	80	0	0.0635209	0.316384	1	56	26	0	121	0.403941	1	0.176871	0.860278
7881	80	0	0.0639659	0.322034	1	57	26	0	120	0.408867	1	0.178082	0.860278
7809	20	0	0.0640953	0.327684	1	58	26	0	119	0.413793	1	0.17931	0.860278
7738	20	0	0.0641652	0.333333	1	59	26	0	118	0.418719	1	0.180556	0.860278
7664	40	0	0.0656343	0.338983	1	60	26	0	117	0.423645	1	0.181818	0.860278
7644	40	0	0.0676728	0.344633	1	61	26	0	116	0.428571	1	0.183099	0.860278
7775	20	0	0.0679692	0.350282	1	62	26	0	115	0.433498	1	0.184397	0.860278
7672	0	0	0.068053	0.355932	1	63	26	0	114	0.438424	1	0.185714	0.860278
7678	40	0	0.0682438	0.361582	1	64	26	0	113	0.44335	1	0.18705	0.860278
7796	0	0	0.0698715	0.367232	1	65	26	0	112	0.448276	1	0.188406	0.860278
7773	40	0	0.0723939	0.372881	1	66	26	0	111	0.453202	1	0.189781	0.860278
7650	40	0	0.0727669	0.378531	1	67	26	0	110	0.458128	1	0.191176	0.860278
7683	20	0	0.0730205	0.384181	1	68	26	0	109	0.463054	1	0.192593	0.860278
7770	20	0	0.0730341	0.389831	1	69	26	0	108	0.46798	1	0.19403	0.860278
7781	20	0	0.0730838	0.39548	1	70	26	0	107	0.472906	1	0.195489	0.860278
7723	0	0	0.0740019	0.40113	1	71	26	0	106	0.477833	1	0.19697	0.860278
7669	40	0	0.0749592	0.40678	1	72	26	0	105	0.482759	1	0.198473	0.860278
7850	0	0	0.0756156	0.412429	1	73	26	0	104	0.487685	1	0.2	0.860278
7749	80	0	0.0767266	0.418079	1	74	26	0	103	0.492611	1	0.20155	0.860278
7817	20	0	0.0770078	0.423729	1	75	26	0	102	0.497537	1	0.203125	0.860278
7793	80	0	0.0783022	0.429379	1	76	26	0	101	0.502463	1	0.204724	0.860278
7887	80	0	0.0791263	0.435028	1	77	26	0	100	0.507389	1	0.206349	0.860278
7659	20	0	0.0794682	0.440678	1	78	26	0	99	0.512315	1	0.208	0.860278
7762	0	0	0.0806792	0.446328	1	79	26	0	98	0.517241	1	0.209677	0.860278
7750	80	0	0.080688	0.451977	1	80	26	0	97	0.522167	1	0.211382	0.860278
7798	40	0	0.0809311	0.457627	1	81	26	0	96	0.527094	1	0.213115	0.860278
7847	320	1	0.0815734	0.463277	1	82	26	0	95	0.53202	1	0.214876	0.860278
7747	0	0	0.0821825	0.463277	0.961538	82	25	1	95	0.527094	0.987952	0.208333	0.860278
7867	40	0	0.0828446	0.468927	0.961538	83	25	1	94	0.53202	0.988095	0.210084	0.860278
7836	0	0	0.083758	0.474576	0.961538	84	25	1	93	0.536946	0.988235	0.211864	0.860278
7771	80	0	0.0841527	0.480226	0.961538	85	25	1	92	0.541872	0.988372	0.213675	0.860278
7736	160	0	0.0856718	0.485876	0.961538	86	25	1	91	0.546798	0.988506	0.215517	0.860278
7713	0	0	0.0866602	0.491525	0.961538	87	25	1	90	0.551724	0.988636	0.217391	0.860278
7768	20	0	0.0872451	0.497175	0.961538	88	25	1	89	0.55665	0.988764	0.219298	0.860278
7782	80	0	0.0881855	0.502825	0.961538	89	25	1	88	0.561576	0.988889	0.221239	0.860278
7677	80	0	0.0887293	0.508475	0.961538	90	25	1	87	0.566502	0.989011	0.223214	0.860278
7701	160	0	0.0887598	0.514124	0.961538	91	25	1	86	0.571429	0.98913	0.225225	0.860278
7647	80	0	0.0892319	0.519774	0.961538	92	25	1	85	0.576355	0.989247	0.227273	0.860278
7789	20	0	0.0892706	0.525424	0.961538	93	25	1	84	0.581281	0.989362	0.229358	0.860278
7863	0	0	0.0904263	0.531073	0.961538	94	25	1	83	0.586207	0.989474	0.231481	0.860278
7832	20	0	0.0957656	0.536723	0.961538	95	25	1	82	0.591133	0.989583	0.233645	0.860278
7740	20	0	0.0964306	0.542373	0.961538	96	25	1	81	0.596059	0.989691	0.235849	0.860278
7826	40	0	0.0967997	0.548023	0.961538	97	25	1	80	0.600985	0.989796	0.238095	0.860278
7752	40	0	0.0968269	0.553672	0.961538	98	25	1	79	0.605911	0.989899	0.240385	0.860278
7651	40	0	0.0992071	0.559322	0.961538	99	25	1	78	0.610837	0.99	0.242718	0.860278
7764	20	0	0.0993623	0.564972	0.961538	100	25	1	77	0.615764	0.990099	0.245098	0.860278
7666	160	0	0.0994281	0.570621	0.961538	101	25	1	76	0.62069	0.990196	0.247525	0.860278
7769	20	0	0.100092	0.576271	0.961538	102	25	1	75	0.625616	0.990291	0.25	0.860278
7864	80	0	0.100413	0.581921	0.961538	103	25	1	74	0.630542	0.990385	0.252525	0.860278
7778	0	0	0.100901	0.587571	0.961538	104	25	1	73	0.635468	0.990476	0.255102	0.860278
7754	80	0	0.100919	0.59322	0.961538	105	25	1	72	0.640394	0.990566	0.257732	0.860278
7638	160	0	0.102158	0.59887	0.961538	106	25	1	71	0.64532	0.990654	0.260417	0.860278
7656	0	0	0.102894	0.60452	0.961538	107	25	1	70	0.650246	0.990741	0.263158	0.860278
7693	20	0	0.103211	0.610169	0.961538	108	25	1	69	0.655172	0.990826	0.265957	0.860278
7807	80	0	0.103809	0.615819	0.961538	109	25	1	68	0.660099	0.990909	0.268817	0.860278
7758	320	1	0.104584	0.621469	0.961538	110	25	1	67	0.665025	0.990991	0.271739	0.860278		95% sensitivity cutoff Pr(PRNT50>=1:320):		0.104584
7686	80	0	0.104961	0.621469	0.923077	110	24	2	67	0.660099	0.982143	0.263736	0.860278
7852	40	0	0.105045	0.627119	0.923077	111	24	2	66	0.665025	0.982301	0.266667	0.860278
7916	20	0	0.105355	0.632768	0.923077	112	24	2	65	0.669951	0.982456	0.269663	0.860278
7681	320	1	0.105412	0.638418	0.923077	113	24	2	64	0.674877	0.982609	0.272727	0.860278
7838	40	0	0.106794	0.638418	0.884615	113	23	3	64	0.669951	0.974138	0.264368	0.860278
7711	0	0	0.107957	0.644068	0.884615	114	23	3	63	0.674877	0.974359	0.267442	0.860278
7642	40	0	0.109172	0.649718	0.884615	115	23	3	62	0.679803	0.974576	0.270588	0.860278
7653	0	0	0.110525	0.655367	0.884615	116	23	3	61	0.684729	0.97479	0.27381	0.860278
7671	80	0	0.111157	0.661017	0.884615	117	23	3	60	0.689655	0.975	0.277108	0.860278
7748	0	0	0.111609	0.666667	0.884615	118	23	3	59	0.694581	0.975207	0.280488	0.860278
7873	320	1	0.113418	0.672316	0.884615	119	23	3	58	0.699507	0.97541	0.283951	0.860278
7822	80	0	0.11347	0.672316	0.846154	119	22	4	58	0.694581	0.96748	0.275	0.860278
7708	40	0	0.113499	0.677966	0.846154	120	22	4	57	0.699507	0.967742	0.278481	0.860278
7691	320	1	0.115086	0.683616	0.846154	121	22	4	56	0.704433	0.968	0.282051	0.860278
7714	80	0	0.117261	0.683616	0.807692	121	21	5	56	0.699507	0.960317	0.272727	0.860278
7746	0	0	0.118846	0.689266	0.807692	122	21	5	55	0.704433	0.96063	0.276316	0.860278
7868	20	0	0.119678	0.694915	0.807692	123	21	5	54	0.70936	0.960938	0.28	0.860278
7684	80	0	0.120004	0.700565	0.807692	124	21	5	53	0.714286	0.96124	0.283784	0.860278
7875	160	0	0.120625	0.706215	0.807692	125	21	5	52	0.719212	0.961538	0.287671	0.860278
7751	80	0	0.120695	0.711864	0.807692	126	21	5	51	0.724138	0.961832	0.291667	0.860278
7866	40	0	0.127179	0.717514	0.807692	127	21	5	50	0.729064	0.962121	0.295775	0.860278
7676	160	0	0.127231	0.723164	0.807692	128	21	5	49	0.73399	0.962406	0.3	0.860278
7851	320	1	0.127512	0.728814	0.807692	129	21	5	48	0.738916	0.962687	0.304348	0.860278
7848	160	0	0.127627	0.728814	0.769231	129	20	6	48	0.73399	0.955556	0.294118	0.860278
7716	160	0	0.127843	0.734463	0.769231	130	20	6	47	0.738916	0.955882	0.298507	0.860278
7892	40	0	0.128471	0.740113	0.769231	131	20	6	46	0.743842	0.956204	0.30303	0.860278
7674	20	0	0.128612	0.745763	0.769231	132	20	6	45	0.748768	0.956522	0.307692	0.860278
7761	320	1	0.129117	0.751412	0.769231	133	20	6	44	0.753695	0.956835	0.3125	0.860278
7687	80	0	0.129987	0.751412	0.730769	133	19	7	44	0.748768	0.95	0.301587	0.860278
7839	0	0	0.13009	0.757062	0.730769	134	19	7	43	0.753695	0.950355	0.306452	0.860278
7797	20	0	0.130904	0.762712	0.730769	135	19	7	42	0.758621	0.950704	0.311475	0.860278
7654	80	0	0.131028	0.768362	0.730769	136	19	7	41	0.763547	0.951049	0.316667	0.860278
7689	80	0	0.132262	0.774011	0.730769	137	19	7	40	0.768473	0.951389	0.322034	0.860278
7742	320	1	0.132582	0.779661	0.730769	138	19	7	39	0.773399	0.951724	0.327586	0.860278
7712	80	0	0.136607	0.779661	0.692308	138	18	8	39	0.768473	0.945205	0.315789	0.860278
7786	0	0	0.137711	0.785311	0.692308	139	18	8	38	0.773399	0.945578	0.321429	0.860278
7879	160	0	0.139413	0.79096	0.692308	140	18	8	37	0.778325	0.945946	0.327273	0.860278
7657	160	0	0.141745	0.79661	0.692308	141	18	8	36	0.783251	0.946309	0.333333	0.860278
7869	320	1	0.145263	0.80226	0.692308	142	18	8	35	0.788177	0.946667	0.339623	0.860278
7774	20	0	0.146931	0.80226	0.653846	142	17	9	35	0.783251	0.940397	0.326923	0.860278
7855	320	1	0.14956	0.80791	0.653846	143	17	9	34	0.788177	0.940789	0.333333	0.860278
7825	160	0	0.149792	0.80791	0.615385	143	16	10	34	0.783251	0.934641	0.32	0.860278
7818	40	0	0.157125	0.813559	0.615385	144	16	10	33	0.788177	0.935065	0.326531	0.860278
7780	160	0	0.158576	0.819209	0.615385	145	16	10	32	0.793103	0.935484	0.333333	0.860278
7655	80	0	0.159541	0.824859	0.615385	146	16	10	31	0.79803	0.935897	0.340426	0.860278
7705	40	0	0.161982	0.830508	0.615385	147	16	10	30	0.802956	0.936306	0.347826	0.860278
7924	160	0	0.16209	0.836158	0.615385	148	16	10	29	0.807882	0.936709	0.355556	0.860278
7682	40	0	0.166573	0.841808	0.615385	149	16	10	28	0.812808	0.937107	0.363636	0.860278
7728	160	0	0.169543	0.847458	0.615385	150	16	10	27	0.817734	0.9375	0.372093	0.860278
7816	0	0	0.169581	0.853107	0.615385	151	16	10	26	0.82266	0.937888	0.380952	0.860278
7641	80	0	0.169637	0.858757	0.615385	152	16	10	25	0.827586	0.938272	0.390244	0.860278
7646	160	0	0.170182	0.864407	0.615385	153	16	10	24	0.832512	0.93865	0.4	0.860278
7645	160	0	0.171959	0.870056	0.615385	154	16	10	23	0.837438	0.939024	0.410256	0.860278
7854	160	0	0.172697	0.875706	0.615385	155	16	10	22	0.842365	0.939394	0.421053	0.860278
7688	160	0	0.178692	0.881356	0.615385	156	16	10	21	0.847291	0.939759	0.432432	0.860278
7700	160	0	0.180137	0.887006	0.615385	157	16	10	20	0.852217	0.94012	0.444444	0.860278
7745	320	1	0.182475	0.892655	0.615385	158	16	10	19	0.857143	0.940476	0.457143	0.860278
7791	0	0	0.187042	0.892655	0.576923	158	15	11	19	0.852217	0.934911	0.441176	0.860278
7905	320	1	0.189233	0.898305	0.576923	159	15	11	18	0.857143	0.935294	0.454545	0.860278
7925	40	0	0.191333	0.898305	0.538462	159	14	12	18	0.852217	0.929825	0.4375	0.860278
7823	40	0	0.201319	0.903955	0.538462	160	14	12	17	0.857143	0.930233	0.451613	0.860278
7637	320	1	0.20742	0.909605	0.538462	161	14	12	16	0.862069	0.930636	0.466667	0.860278
7675	40	0	0.216248	0.909605	0.5	161	13	13	16	0.857143	0.925287	0.448276	0.860278
7715	40	0	0.240712	0.915254	0.5	162	13	13	15	0.862069	0.925714	0.464286	0.860278
7808	0	0	0.242045	0.920904	0.5	163	13	13	14	0.866995	0.926136	0.481481	0.860278
7859	160	0	0.243739	0.926554	0.5	164	13	13	13	0.871921	0.926554	0.5	0.860278
7840	80	0	0.253025	0.932203	0.5	165	13	13	12	0.876847	0.926966	0.52	0.860278
7685	0	0	0.259952	0.937853	0.5	166	13	13	11	0.881773	0.927374	0.541667	0.860278
7709	160	0	0.262671	0.943503	0.5	167	13	13	10	0.8867	0.927778	0.565217	0.860278
7707	320	1	0.277155	0.949153	0.5	168	13	13	9	0.891626	0.928177	0.590909	0.860278
7870	320	1	0.282335	0.949153	0.461538	168	12	14	9	0.8867	0.923077	0.571429	0.860278
7753	320	1	0.290151	0.949153	0.423077	168	11	15	9	0.881773	0.918033	0.55	0.860278
7871	20	0	0.292717	0.949153	0.384615	168	10	16	9	0.876847	0.913043	0.526316	0.860278
7885	80	0	0.298098	0.954802	0.384615	169	10	16	8	0.881773	0.913514	0.555556	0.860278
7804	160	0	0.314395	0.960452	0.384615	170	10	16	7	0.8867	0.913978	0.588235	0.860278
7667	320	1	0.334204	0.966102	0.384615	171	10	16	6	0.891626	0.914439	0.625	0.860278
7719	320	1	0.338425	0.966102	0.346154	171	9	17	6	0.8867	0.909574	0.6	0.860278
7886	160	0	0.339572	0.966102	0.307692	171	8	18	6	0.881773	0.904762	0.571429	0.860278
7907	40	0	0.3519	0.971751	0.307692	172	8	18	5	0.8867	0.905263	0.615385	0.860278
7784	80	0	0.353969	0.977401	0.307692	173	8	18	4	0.891626	0.905759	0.666667	0.860278
7898	320	1	0.389791	0.983051	0.307692	174	8	18	3	0.896552	0.90625	0.727273	0.860278
7906	160	0	0.392622	0.983051	0.269231	174	7	19	3	0.891626	0.901554	0.7	0.860278
7680	320	1	0.430734	0.988701	0.269231	175	7	19	2	0.896552	0.902062	0.777778	0.860278
7884	320	1	0.434206	0.988701	0.230769	175	6	20	2	0.891626	0.897436	0.75	0.860278
7787	40	0	0.498576	0.988701	0.192308	175	5	21	2	0.8867	0.892857	0.714286	0.860278
7861	320	1	0.511711	0.99435	0.192308	176	5	21	1	0.891626	0.893401	0.833333	0.860278
7894	320	1	0.525433	0.99435	0.153846	176	4	22	1	0.8867	0.888889	0.8	0.860278
7891	320	1	0.531406	0.99435	0.115385	176	3	23	1	0.881773	0.884422	0.75	0.860278
7692	320	1	0.535612	0.99435	0.0769231	176	2	24	1	0.876847	0.88	0.666667	0.860278
7938	40	0	0.537686	0.99435	0.0384615	176	1	25	1	0.871921	0.875622	0.5	0.860278
7639	320	1	0.628275	1	0.0384615	177	1	25	0	0.876847	0.876238	1	0.860278

## Sheet: IgG ratio
ID	PRNT50	>=1:320	PO: Pr(PRNT50>=1:320)	IgG OD ratio	specificity	sensitivity	tn	tp	fn	fp	accuracy	npv	ppv	auc		95% sensitivity cutoff IgG OD ratio:		3.83		PO: proportional odds logistic regression
7722	0	0	0.0018224	0.08	0	1	0	26	0	180	0.126214		0.126214	0.917628						tn: number of true negatives
7721	0	0	0.00183968	0.09	0.00555556	1	1	26	0	179	0.131068	1	0.126829	0.917628						tp: number of true positives
7653	0	0	0.00189253	0.12	0.0111111	1	2	26	0	178	0.135922	1	0.127451	0.917628						fn: number of false negatives
7747	0	0	0.0019286	0.14	0.0166667	1	3	26	0	177	0.140777	1	0.128079	0.917628						fp: number of false positives
7670	0	0	0.00198399	0.17	0.0222222	1	4	26	0	176	0.145631	1	0.128713	0.917628						npv: negative predictive value
7711	0	0	0.00200281	0.18	0.0277778	1	5	26	0	175	0.150485	1	0.129353	0.917628						ppv: positive predictive value
7839	0	0	0.00204098	0.2	0.0333333	1	6	26	0	174	0.15534	1	0.13	0.917628						auc: area under (the ROC) curve
7762	0	0	0.00206033	0.21	0.0388889	1	7	26	0	173	0.160194	1	0.130653	0.917628
7899	0	0	0.00207987	0.22	0.0444444	1	8	26	0	172	0.165049	1	0.131313	0.917628
7836	0	0	0.00215989	0.26	0.05	1	9	26	0	171	0.169903	1	0.13198	0.917628
7778	0	0	0.00230738	0.33	0.0555556	1	10	26	0	170	0.174757	1	0.132653	0.917628
7656	0	0	0.00246493	0.4	0.0611111	1	11	26	0	169	0.179612	1	0.133333	0.917628
7746	0	0	0.00246493	0.4	0.0611111	1	11	26	0	169	0.179612	1	0.133333	0.917628
7685	0	0	0.00281292	0.54	0.0722222	1	13	26	0	167	0.18932	1	0.134715	0.917628
7672	0	0	0.00300488	0.61	0.0777778	1	14	26	0	166	0.194175	1	0.135417	0.917628
7699	0	0	0.00300488	0.61	0.0777778	1	14	26	0	166	0.194175	1	0.135417	0.917628
7757	0	0	0.0032403	0.69	0.0888889	1	16	26	0	164	0.203883	1	0.136842	0.917628
7769	20	0	0.0032403	0.69	0.0888889	1	16	26	0	164	0.203883	1	0.136842	0.917628
7865	80	0	0.00346132	0.76	0.1	1	18	26	0	162	0.213592	1	0.138298	0.917628
7924	160	0	0.00349409	0.77	0.105556	1	19	26	0	161	0.218447	1	0.139037	0.917628
7850	0	0	0.00349409	0.77	0.105556	1	19	26	0	161	0.218447	1	0.139037	0.917628
7638	160	0	0.00362833	0.81	0.116667	1	21	26	0	159	0.228155	1	0.140541	0.917628
7916	20	0	0.00366268	0.82	0.122222	1	22	26	0	158	0.23301	1	0.141304	0.917628
7781	20	0	0.00369736	0.83	0.127778	1	23	26	0	157	0.237864	1	0.142077	0.917628
7909	0	0	0.00376769	0.85	0.133333	1	24	26	0	156	0.242718	1	0.142857	0.917628
7675	40	0	0.00398681	0.91	0.138889	1	25	26	0	155	0.247573	1	0.143646	0.917628
7754	80	0	0.00413989	0.95	0.144444	1	26	26	0	154	0.252427	1	0.144444	0.917628
7690	0	0	0.004422	1.02	0.15	1	27	26	0	153	0.257282	1	0.145251	0.917628
7790	0	0	0.00454868	1.05	0.155556	1	28	26	0	152	0.262136	1	0.146067	0.917628
7659	20	0	0.00476791	1.1	0.161111	1	29	26	0	151	0.26699	1	0.146893	0.917628
7744	20	0	0.00476791	1.1	0.161111	1	29	26	0	151	0.26699	1	0.146893	0.917628
7674	20	0	0.00504489	1.16	0.172222	1	31	26	0	149	0.276699	1	0.148571	0.917628
7774	20	0	0.00504489	1.16	0.172222	1	31	26	0	149	0.276699	1	0.148571	0.917628
7770	20	0	0.00514073	1.18	0.183333	1	33	26	0	147	0.286408	1	0.150289	0.917628
7816	0	0	0.00538834	1.23	0.188889	1	34	26	0	146	0.291262	1	0.151163	0.917628
7863	0	0	0.00538834	1.23	0.188889	1	34	26	0	146	0.291262	1	0.151163	0.917628
7748	0	0	0.0056478	1.28	0.2	1	36	26	0	144	0.300971	1	0.152941	0.917628
7658	0	0	0.0058094	1.31	0.205556	1	37	26	0	143	0.305825	1	0.153846	0.917628
7852	40	0	0.00586428	1.32	0.211111	1	38	26	0	142	0.31068	1	0.154762	0.917628
7740	20	0	0.00626315	1.39	0.216667	1	39	26	0	141	0.315534	1	0.155689	0.917628
7768	20	0	0.00626315	1.39	0.216667	1	39	26	0	141	0.315534	1	0.155689	0.917628
7644	40	0	0.00694509	1.5	0.227778	1	41	26	0	139	0.325243	1	0.157576	0.917628
7662	20	0	0.00701062	1.51	0.233333	1	42	26	0	138	0.330097	1	0.158537	0.917628
7734	20	0	0.00701062	1.51	0.233333	1	42	26	0	138	0.330097	1	0.158537	0.917628
7892	40	0	0.00707677	1.52	0.244444	1	44	26	0	136	0.339806	1	0.160494	0.917628
7775	20	0	0.00714354	1.53	0.25	1	45	26	0	135	0.34466	1	0.161491	0.917628
7703	20	0	0.00727896	1.55	0.255556	1	46	26	0	134	0.349515	1	0.1625	0.917628
7705	40	0	0.00741693	1.57	0.261111	1	47	26	0	133	0.354369	1	0.163522	0.917628
7817	20	0	0.00741693	1.57	0.261111	1	47	26	0	133	0.354369	1	0.163522	0.917628
7713	0	0	0.0077007	1.61	0.272222	1	49	26	0	131	0.364078	1	0.165605	0.917628
7752	40	0	0.00777331	1.62	0.277778	1	50	26	0	130	0.368932	1	0.166667	0.917628
7723	0	0	0.00837917	1.7	0.283333	1	51	26	0	129	0.373786	1	0.167742	0.917628
7788	0	0	0.00845812	1.71	0.288889	1	52	26	0	128	0.378641	1	0.168831	0.917628
7834	40	0	0.00853781	1.72	0.294444	1	53	26	0	127	0.383495	1	0.169935	0.917628
7708	40	0	0.00878137	1.75	0.3	1	54	26	0	126	0.38835	1	0.171053	0.917628
7698	160	0	0.00894756	1.77	0.305556	1	55	26	0	125	0.393204	1	0.172185	0.917628
7875	160	0	0.00903182	1.78	0.311111	1	56	26	0	124	0.398058	1	0.173333	0.917628
7640	80	0	0.0092027	1.8	0.316667	1	57	26	0	123	0.402913	1	0.174497	0.917628
7678	40	0	0.00928934	1.81	0.322222	1	58	26	0	122	0.407767	1	0.175676	0.917628
7645	160	0	0.00946505	1.83	0.327778	1	59	26	0	121	0.412621	1	0.176871	0.917628
7718	20	0	0.00964405	1.85	0.333333	1	60	26	0	120	0.417476	1	0.178082	0.917628
7868	20	0	0.00982641	1.87	0.338889	1	61	26	0	119	0.42233	1	0.17931	0.917628
7679	20	0	0.0101064	1.9	0.344444	1	62	26	0	118	0.427184	1	0.180556	0.917628
7832	20	0	0.0103942	1.93	0.35	1	63	26	0	117	0.432039	1	0.181818	0.917628
7808	0	0	0.0120719	2.09	0.355556	1	64	26	0	116	0.436893	1	0.183099	0.917628
7693	20	0	0.0125315	2.13	0.361111	1	65	26	0	115	0.441748	1	0.184397	0.917628
7750	80	0	0.0125315	2.13	0.361111	1	65	26	0	115	0.441748	1	0.184397	0.917628
7803	20	0	0.0125315	2.13	0.361111	1	65	26	0	115	0.441748	1	0.184397	0.917628
7673	20	0	0.0127677	2.15	0.377778	1	68	26	0	112	0.456311	1	0.188406	0.917628
7727	0	0	0.0127677	2.15	0.377778	1	68	26	0	112	0.456311	1	0.188406	0.917628
7732	20	0	0.0131304	2.18	0.388889	1	70	26	0	110	0.466019	1	0.191176	0.917628
7649	40	0	0.0132535	2.19	0.394444	1	71	26	0	109	0.470874	1	0.192593	0.917628
7702	20	0	0.0133777	2.2	0.4	1	72	26	0	108	0.475728	1	0.19403	0.917628
7938	40	0	0.0133777	2.2	0.4	1	72	26	0	108	0.475728	1	0.19403	0.917628
7908	20	0	0.0138864	2.24	0.411111	1	74	26	0	106	0.485437	1	0.19697	0.917628
7789	20	0	0.0141478	2.26	0.416667	1	75	26	0	105	0.490291	1	0.198473	0.917628
7771	80	0	0.0142803	2.27	0.422222	1	76	26	0	104	0.495146	1	0.2	0.917628
7764	20	0	0.0146853	2.3	0.427778	1	77	26	0	103	0.5	1	0.20155	0.917628
7660	80	0	0.0148228	2.31	0.433333	1	78	26	0	102	0.504854	1	0.203125	0.917628
7669	40	0	0.0148228	2.31	0.433333	1	78	26	0	102	0.504854	1	0.203125	0.917628
7683	20	0	0.0158213	2.38	0.444444	1	80	26	0	100	0.514563	1	0.206349	0.917628
7737	20	0	0.0161185	2.4	0.45	1	81	26	0	99	0.519417	1	0.208	0.917628
7772	20	0	0.0161185	2.4	0.45	1	81	26	0	99	0.519417	1	0.208	0.917628
7763	40	0	0.0168859	2.45	0.461111	1	83	26	0	97	0.529126	1	0.211382	0.917628
7706	40	0	0.0173634	2.48	0.466667	1	84	26	0	96	0.533981	1	0.213115	0.917628
7809	20	0	0.0173634	2.48	0.466667	1	84	26	0	96	0.533981	1	0.213115	0.917628
7907	40	0	0.0173634	2.48	0.466667	1	84	26	0	96	0.533981	1	0.213115	0.917628
7897	80	0	0.0175255	2.49	0.483333	1	87	26	0	93	0.548544	1	0.218487	0.917628
7751	80	0	0.0176891	2.5	0.488889	1	88	26	0	92	0.553398	1	0.220339	0.917628
7773	40	0	0.0176891	2.5	0.488889	1	88	26	0	92	0.553398	1	0.220339	0.917628
7648	20	0	0.0185299	2.55	0.5	1	90	26	0	90	0.563107	1	0.224138	0.917628
7925	40	0	0.018877	2.57	0.505556	1	91	26	0	89	0.567961	1	0.226087	0.917628
7668	20	0	0.019053	2.58	0.511111	1	92	26	0	88	0.572816	1	0.22807	0.917628
7823	40	0	0.019053	2.58	0.511111	1	92	26	0	88	0.572816	1	0.22807	0.917628
7782	80	0	0.0197731	2.62	0.522222	1	94	26	0	86	0.582524	1	0.232143	0.917628
7805	20	0	0.0207108	2.67	0.527778	1	95	26	0	85	0.587379	1	0.234234	0.917628
7786	0	0	0.0209035	2.68	0.533333	1	96	26	0	84	0.592233	1	0.236364	0.917628
7826	40	0	0.021098	2.69	0.538889	1	97	26	0	83	0.597087	1	0.238532	0.917628
7647	80	0	0.0212942	2.7	0.544444	1	98	26	0	82	0.601942	1	0.240741	0.917628
7716	160	0	0.0214922	2.71	0.55	1	99	26	0	81	0.606796	1	0.242991	0.917628
7838	40	0	0.0227186	2.77	0.555556	1	100	26	0	80	0.61165	1	0.245283	0.917628
7741	40	0	0.0237926	2.82	0.561111	1	101	26	0	79	0.616505	1	0.247619	0.917628
7650	40	0	0.0256147	2.9	0.566667	1	102	26	0	78	0.621359	1	0.25	0.917628
7840	80	0	0.0280843	3	0.572222	1	103	26	0	77	0.626214	1	0.252427	0.917628
7791	0	0	0.0283436	3.01	0.577778	1	104	26	0	76	0.631068	1	0.254902	0.917628
7689	80	0	0.0286052	3.02	0.583333	1	105	26	0	75	0.635922	1	0.257426	0.917628
7796	0	0	0.0296754	3.06	0.588889	1	106	26	0	74	0.640777	1	0.26	0.917628
7661	80	0	0.0305034	3.09	0.594444	1	107	26	0	73	0.645631	1	0.262626	0.917628
7646	160	0	0.0316423	3.13	0.6	1	108	26	0	72	0.650485	1	0.265306	0.917628
7714	80	0	0.0316423	3.13	0.6	1	108	26	0	72	0.650485	1	0.265306	0.917628
7684	80	0	0.0346723	3.23	0.611111	1	110	26	0	70	0.660194	1	0.270833	0.917628
7739	40	0	0.0356346	3.26	0.616667	1	111	26	0	69	0.665049	1	0.273684	0.917628
7738	20	0	0.0362904	3.28	0.622222	1	112	26	0	68	0.669903	1	0.276596	0.917628
7879	160	0	0.037981	3.33	0.627778	1	113	26	0	67	0.674757	1	0.27957	0.917628
7643	20	0	0.0390315	3.36	0.633333	1	114	26	0	66	0.679612	1	0.282609	0.917628
7733	80	0	0.0393878	3.37	0.638889	1	115	26	0	65	0.684466	1	0.285714	0.917628
7756	160	0	0.0415919	3.43	0.644444	1	116	26	0	64	0.68932	1	0.288889	0.917628
7664	40	0	0.0431264	3.47	0.65	1	117	26	0	63	0.694175	1	0.292135	0.917628
7700	160	0	0.0443126	3.5	0.655556	1	118	26	0	62	0.699029	1	0.295455	0.917628
7755	80	0	0.0493754	3.62	0.661111	1	119	26	0	61	0.703883	1	0.298851	0.917628
7851	320	1	0.0498212	3.63	0.666667	1	120	26	0	60	0.708738	1	0.302326	0.917628
7671	80	0	0.0502709	3.64	0.666667	0.961538	120	25	1	60	0.703883	0.991736	0.294118	0.917628
7797	20	0	0.0502709	3.64	0.666667	0.961538	120	25	1	60	0.703883	0.991736	0.294118	0.917628
7694	80	0	0.051643	3.67	0.677778	0.961538	122	25	1	58	0.713592	0.99187	0.301205	0.917628
7867	40	0	0.0535275	3.71	0.683333	0.961538	123	25	1	57	0.718447	0.991935	0.304878	0.917628
7802	20	0	0.0549834	3.74	0.688889	0.961538	124	25	1	56	0.723301	0.992	0.308642	0.917628
7885	80	0	0.0549834	3.74	0.688889	0.961538	124	25	1	56	0.723301	0.992	0.308642	0.917628
7686	80	0	0.0595776	3.83	0.7	0.961538	126	25	1	54	0.73301	0.992126	0.316456	0.917628
7758	320	1	0.0595776	3.83	0.7	0.961538	126	25	1	54	0.73301	0.992126	0.316456	0.917628		95% sensitivity cutoff IgG OD ratio:		3.83
7736	160	0	0.0628376	3.89	0.705556	0.923077	127	24	2	53	0.73301	0.984496	0.311688	0.917628		95% sensitivity cutoff Pr(PRNT50>=1:320):		0.0595776
7682	40	0	0.0633969	3.9	0.711111	0.923077	128	24	2	52	0.737864	0.984615	0.315789	0.917628
7824	80	0	0.0651027	3.93	0.716667	0.923077	129	24	2	51	0.742718	0.984733	0.32	0.917628
7688	160	0	0.0662635	3.95	0.722222	0.923077	130	24	2	50	0.747573	0.984848	0.324324	0.917628
7676	160	0	0.0704794	4.02	0.727778	0.923077	131	24	2	49	0.752427	0.984962	0.328767	0.917628
7761	320	1	0.0756002	4.1	0.733333	0.923077	132	24	2	48	0.757282	0.985075	0.333333	0.917628
7880	40	0	0.0776071	4.13	0.733333	0.884615	132	23	3	48	0.752427	0.977778	0.323944	0.917628
7742	320	1	0.0782869	4.14	0.738889	0.884615	133	23	3	47	0.757282	0.977941	0.328571	0.917628
7749	80	0	0.0824809	4.2	0.738889	0.846154	133	22	4	47	0.752427	0.970803	0.318841	0.917628
7701	160	0	0.0831995	4.21	0.744444	0.846154	134	22	4	46	0.757282	0.971014	0.323529	0.917628
7715	40	0	0.0891559	4.29	0.75	0.846154	135	22	4	45	0.762136	0.971223	0.328358	0.917628
7818	40	0	0.0891559	4.29	0.75	0.846154	135	22	4	45	0.762136	0.971223	0.328358	0.917628
7780	160	0	0.0922763	4.33	0.761111	0.846154	137	22	4	43	0.771845	0.971631	0.338462	0.917628
7641	80	0	0.0946806	4.36	0.766667	0.846154	138	22	4	42	0.776699	0.971831	0.34375	0.917628
7871	20	0	0.0996579	4.42	0.772222	0.846154	139	22	4	41	0.781553	0.972028	0.349206	0.917628
7717	80	0	0.104867	4.48	0.777778	0.846154	140	22	4	40	0.786408	0.972222	0.354839	0.917628
7720	40	0	0.115042	4.59	0.783333	0.846154	141	22	4	39	0.791262	0.972414	0.360656	0.917628
7854	160	0	0.115042	4.59	0.783333	0.846154	141	22	4	39	0.791262	0.972414	0.360656	0.917628
7825	160	0	0.117962	4.62	0.794444	0.846154	143	22	4	37	0.800971	0.972789	0.372881	0.917628
7712	80	0	0.127111	4.71	0.8	0.846154	144	22	4	36	0.805825	0.972973	0.37931	0.917628
7881	80	0	0.130292	4.74	0.805556	0.846154	145	22	4	35	0.81068	0.973154	0.385965	0.917628
7905	320	1	0.131368	4.75	0.811111	0.846154	146	22	4	34	0.815534	0.973333	0.392857	0.917628
7864	80	0	0.133541	4.77	0.811111	0.807692	146	21	5	34	0.81068	0.966887	0.381818	0.917628
7887	80	0	0.141389	4.84	0.816667	0.807692	147	21	5	33	0.815534	0.967105	0.388889	0.917628
7657	160	0	0.143701	4.86	0.822222	0.807692	148	21	5	32	0.820388	0.96732	0.396226	0.917628
7665	80	0	0.143701	4.86	0.822222	0.807692	148	21	5	32	0.820388	0.96732	0.396226	0.917628
7729	40	0	0.146045	4.88	0.833333	0.807692	150	21	5	30	0.830097	0.967742	0.411765	0.917628
7704	80	0	0.147228	4.89	0.838889	0.807692	151	21	5	29	0.834951	0.967949	0.42	0.917628
7654	80	0	0.156984	4.97	0.844444	0.807692	152	21	5	28	0.839806	0.968153	0.428571	0.917628
7784	80	0	0.158239	4.98	0.85	0.807692	153	21	5	27	0.84466	0.968354	0.4375	0.917628
7822	80	0	0.162056	5.01	0.855556	0.807692	154	21	5	26	0.849515	0.968553	0.446809	0.917628
7652	160	0	0.163344	5.02	0.861111	0.807692	155	21	5	25	0.854369	0.96875	0.456522	0.917628
7926	40	0	0.175313	5.11	0.866667	0.807692	156	21	5	24	0.859223	0.968944	0.466667	0.917628
7728	160	0	0.178064	5.13	0.872222	0.807692	157	21	5	23	0.864078	0.969136	0.477273	0.917628
7642	40	0	0.196777	5.26	0.877778	0.807692	158	21	5	22	0.868932	0.969325	0.488372	0.917628
7707	320	1	0.198276	5.27	0.883333	0.807692	159	21	5	21	0.873786	0.969512	0.5	0.917628
7906	160	0	0.2013	5.29	0.883333	0.769231	159	20	6	21	0.868932	0.963636	0.487805	0.917628
7776	160	0	0.207451	5.33	0.888889	0.769231	160	20	6	20	0.873786	0.963855	0.5	0.917628
7651	40	0	0.212155	5.36	0.894444	0.769231	161	20	6	19	0.878641	0.964072	0.512821	0.917628
7884	320	1	0.225077	5.44	0.9	0.769231	162	20	6	18	0.883495	0.964286	0.526316	0.917628
7848	160	0	0.257956	5.63	0.9	0.730769	162	19	7	18	0.878641	0.95858	0.513514	0.917628
7710	160	0	0.278366	5.74	0.905556	0.730769	163	19	7	17	0.883495	0.958824	0.527778	0.917628
7687	80	0	0.282181	5.76	0.911111	0.730769	164	19	7	16	0.88835	0.959064	0.542857	0.917628
7886	160	0	0.282181	5.76	0.911111	0.730769	164	19	7	16	0.88835	0.959064	0.542857	0.917628
7798	40	0	0.319958	5.95	0.922222	0.730769	166	19	7	14	0.898058	0.959538	0.575758	0.917628
7663	40	0	0.328245	5.99	0.927778	0.730769	167	19	7	13	0.902913	0.95977	0.59375	0.917628
7637	320	1	0.364624	6.16	0.933333	0.730769	168	19	7	12	0.907767	0.96	0.612903	0.917628
7866	40	0	0.369018	6.18	0.933333	0.692308	168	18	8	12	0.902913	0.954545	0.6	0.917628
7639	320	1	0.380095	6.23	0.938889	0.692308	169	18	8	11	0.907767	0.954802	0.62069	0.917628
7873	320	1	0.391299	6.28	0.938889	0.653846	169	17	9	11	0.902913	0.949438	0.607143	0.917628
7695	80	0	0.41634	6.39	0.938889	0.615385	169	16	10	11	0.898058	0.944134	0.592593	0.917628
7779	160	0	0.41634	6.39	0.938889	0.615385	169	16	10	11	0.898058	0.944134	0.592593	0.917628
7894	320	1	0.41634	6.39	0.938889	0.615385	169	16	10	11	0.898058	0.944134	0.592593	0.917628
7655	80	0	0.444154	6.51	0.95	0.576923	171	15	11	9	0.902913	0.93956	0.625	0.917628
7745	320	1	0.462904	6.59	0.955556	0.576923	172	15	11	8	0.907767	0.939891	0.652174	0.917628
7691	320	1	0.472322	6.63	0.955556	0.538462	172	14	12	8	0.902913	0.934783	0.636364	0.917628
7666	160	0	0.47468	6.64	0.955556	0.5	172	13	13	8	0.898058	0.92973	0.619048	0.917628
7870	320	1	0.498303	6.74	0.961111	0.5	173	13	13	7	0.902913	0.930108	0.65	0.917628
7681	320	1	0.545467	6.94	0.961111	0.461538	173	12	14	7	0.898058	0.925134	0.631579	0.917628
7787	40	0	0.573432	7.06	0.961111	0.423077	173	11	15	7	0.893204	0.920213	0.611111	0.917628
7891	320	1	0.591828	7.14	0.966667	0.423077	174	11	15	6	0.898058	0.920635	0.647059	0.917628
7677	80	0	0.605462	7.2	0.966667	0.384615	174	10	16	6	0.893204	0.915789	0.625	0.917628
7719	320	1	0.647479	7.39	0.972222	0.384615	175	10	16	5	0.898058	0.91623	0.666667	0.917628
7753	320	1	0.668755	7.49	0.972222	0.346154	175	9	17	5	0.893204	0.911458	0.642857	0.917628
7859	160	0	0.693398	7.61	0.972222	0.307692	175	8	18	5	0.88835	0.906736	0.615385	0.917628
7709	160	0	0.70729	7.68	0.977778	0.307692	176	8	18	4	0.893204	0.907216	0.666667	0.917628
7898	320	1	0.71313	7.71	0.983333	0.307692	177	8	18	3	0.898058	0.907692	0.727273	0.917628
7680	320	1	0.722706	7.76	0.983333	0.269231	177	7	19	3	0.893204	0.903061	0.7	0.917628
7692	320	1	0.732082	7.81	0.983333	0.230769	177	6	20	3	0.88835	0.898477	0.666667	0.917628
7869	320	1	0.733933	7.82	0.983333	0.192308	177	5	21	3	0.883495	0.893939	0.625	0.917628
7807	80	0	0.758977	7.96	0.983333	0.153846	177	4	22	3	0.878641	0.889447	0.571429	0.917628
7804	160	0	0.782363	8.1	0.988889	0.153846	178	4	22	2	0.883495	0.89	0.666667	0.917628
7855	320	1	0.807029	8.26	0.994444	0.153846	179	4	22	1	0.88835	0.890547	0.8	0.917628
7667	320	1	0.81713	8.33	0.994444	0.115385	179	3	23	1	0.883495	0.886139	0.75	0.917628
7793	80	0	0.843722	8.53	0.994444	0.0769231	179	2	24	1	0.878641	0.881773	0.666667	0.917628
7847	320	1	0.871375	8.77	1	0.0769231	180	2	24	0	0.883495	0.882353	1	0.917628
7861	320	1	0.927997	9.45	1	0.0384615	180	1	25	0	0.878641	0.878049	1	0.917628
