# Supplementary material for: Disease Severity, Fever, Age, and Sex Correlate With SARS-CoV-2 Neutralizing Antibody Responses
Source: Front Immunol. 2021 Jan 29;11:628971. doi: 10.3389/fimmu.2020.628971 (PMC7878374; doi:10.3389/fimmu.2020.628971)
Supplement: Supplementary Data Sheet 2 — Predictive PO model for ELISA IgG OD ratio. This Excel file contains spreadsheets to calculate probabilities of high PRNT50 titers using IgG OD ratio values as input. The first sheet provides a detailed description of how this may be used. In short, IgG OD ratio values as determined using Euroimmun anti-SARS-CoV-2 S1-IgG ELISA can be entered to calculate probabilities of higher PRNT50 titers in sheets for either of the categories “PRNT50>=320”, “PRNT50>=160”, “PRNT50>=80”, “PRNT50>=40”, or “PRNT50>=20”, respectively. For example, in “PRNT50>=320” an estimated probability higher than 0.06 (corresponding to IgG OD 3.83 for 95% target sensitivity) would qualify a sample for inclusion into final plaque reduction neutralization testing. For demonstration purposes, sheets are prefilled with data from this study. [file DataSheet_2.xlsx]

## Sheet: description
	SARS-CoV-2 neutralizing antibody titer prediction spreadsheet: using ELISA anti-SARS-CoV-2 S1-IgG OD ratio
	This first sheet provides the aim, description, formulas and references for the Excel spreadsheet. The spreadsheet is intended to help selecting donors of COVID-19 convalescent plasma with high neutralizing antibody response.
Aim:	To estimate the probability of higher (at least ≥1:80, preferably ≥1:320 ) SARS-CoV-2 neutralizing antibody titers.
Description:	Anti-SARS-CoV-2 S1-IgG OD ratio values (Euroimmun ELISA) are filled in column C of a sheet for the required neutralizing antibody titer as determined in a plaque reduction neutralization test (e.g. PRNT50>=320). The probability of higher PRNT50 titer is automatically calculated in column H, along with the 95% prediction interval. Cells shaded gray cannot be changed, column A may be used to enter …
Uncertainty:	The estimates of the probability are uncertain for two reasons. 1. The limited number of samples (n=206) causes statistical uncertainty. This uncertainty is reflected in the 95% prediction interval. 2. The predictions do not have to be valid for other populations than that used for the development of the predictive model.
Formulas:	A proportional odds logistic regression model was used to calculate L2-penalized regression coefficients of anti-SARS-CoV-2 S1-IgG ratios for higher SARS-CoV-2 neutralizing antibody titers. Coefficients and covariance matrix of the model were used to create this spreadsheet and formulas in large adaptation of an example given by Erwout W Steyerberg [Ref 1] and which was downloaded from [Ref 2]: A…
References:	1. Ewout W Steyerberg "Clinical Prediction Models: A Practical Approach to Development, Validation, and Updating" DOI: https://doi.org/10.1007/978-0-387-77244-8 2. http://www.clinicalpredictionmodels.org/lib/exe/fetch.php?id=additional%3Achapter02&cache=cache&media=additional:drastic.prediction_rule.xls
Authors:	Stephan Schlickeiser and Leif Hanitsch, Institute of Medical Immunology, Charité - Universitätsmedizin Berlin, Berlin, Germany
Version:	October 19, 2020
Disclaimer:	No responsibility for any errors can be taken, nor for any consequences from using this spreadsheet.

## Sheet: PRNT50>=320
ID	Intercept	IgG OD ratio		lp	SE		Pr(PRNT50>=1:320)	95% Confidence Interval		-	+		lp	Probability					covariance matrix
7722	1	0.08		-6.30578	0.51172		0.0018224	0.000669206	0.00495294	0.00115319	0.00313054		-4	0.0179862			Coef	SE	Intercept	IgG
7721	1	0.09		-6.29632	0.510974		0.00183968	0.000676548	0.00499251	0.00116313	0.00315282		-3.9	0.0198403		Intercept	-6.38144	0.5177	0.268013	-0.0387784
7653	1	0.12		-6.26795	0.508739		0.00189253	0.000699059	0.00511312	0.00119347	0.00322059		-3.8	0.0218813		IgG	0.945794	0.0869759	-0.0387784	0.00756481
7747	1	0.14		-6.24903	0.507251		0.0019286	0.000714478	0.00519516	0.00121412	0.00326656		-3.7	0.024127
7670	1	0.17		-6.22066	0.505022		0.00198399	0.000738242	0.0053207	0.00124575	0.00333671		-3.6	0.026597
7711	1	0.18		-6.2112	0.50428		0.00200281	0.000746336	0.00536323	0.00125647	0.00336042		-3.5	0.0293122
7839	1	0.2		-6.19228	0.502797		0.00204098	0.00076279	0.00544931	0.00127819	0.00340833		-3.4	0.0322955
7762	1	0.21		-6.18283	0.502056		0.00206033	0.000771151	0.00549287	0.00128918	0.00343254		-3.3	0.0355712
7899	1	0.22		-6.17337	0.501315		0.00207987	0.000779603	0.00553678	0.00130027	0.00345691		-3.2	0.0391657
7836	1	0.26		-6.13554	0.498357		0.00215989	0.000814341	0.00571599	0.00134555	0.0035561		-3.1	0.0431073
7778	1	0.33		-6.06933	0.493197		0.00230738	0.000878868	0.00604377	0.00142852	0.00373639		-3	0.0474259
7656	1	0.4		-6.00312	0.488058		0.00246493	0.000948463	0.00639051	0.00151646	0.00392558		-2.9	0.0521536
7746	1	0.4		-6.00312	0.488058		0.00246493	0.000948463	0.00639051	0.00151646	0.00392558		-2.8	0.0573242
7685	1	0.54		-5.87071	0.477848		0.00281292	0.00110446	0.00714528	0.00170847	0.00433236		-2.7	0.0629734
7672	1	0.61		-5.80451	0.472777		0.00300488	0.00119174	0.00755573	0.00181314	0.00455085		-2.6	0.0691384
7699	1	0.61		-5.80451	0.472777		0.00300488	0.00119174	0.00755573	0.00181314	0.00455085		-2.5	0.0758582
7757	1	0.69		-5.72884	0.467012		0.0032403	0.00129987	0.008054	0.00194043	0.0048137		-2.4	0.0831727
7769	1	0.69		-5.72884	0.467012		0.0032403	0.00129987	0.008054	0.00194043	0.0048137		-2.3	0.091123
7865	1	0.76		-5.66264	0.461995		0.00346132	0.00140242	0.00851708	0.00205889	0.00505576		-2.2	0.0997505
7924	1	0.77		-5.65318	0.46128		0.00349409	0.00141771	0.00858539	0.00207638	0.00509129		-2.1	0.109097
7850	1	0.77		-5.65318	0.46128		0.00349409	0.00141771	0.00858539	0.00207638	0.00509129		-2	0.119203
7638	1	0.81		-5.61535	0.458427		0.00362833	0.00148054	0.00886419	0.00214778	0.00523587		-1.9	0.130108
7916	1	0.82		-5.60589	0.457715		0.00366268	0.00149667	0.00893531	0.00216601	0.00527263		-1.8	0.141851
7781	1	0.83		-5.59643	0.457004		0.00369736	0.00151298	0.009007	0.00218438	0.00530964		-1.7	0.154465
7909	1	0.85		-5.57752	0.455583		0.00376769	0.00154612	0.00915212	0.00222157	0.00538443		-1.6	0.167982
7675	1	0.91		-5.52077	0.451332		0.00398681	0.00164991	0.00960178	0.00233689	0.00561498		-1.5	0.182426
7754	1	0.95		-5.48294	0.44851		0.00413989	0.00172291	0.00991386	0.00241698	0.00577398		-1.4	0.197816
7690	1	1.02		-5.41673	0.443594		0.004422	0.0018584	0.0104848	0.00256359	0.00606281		-1.3	0.214165
7790	1	1.05		-5.38836	0.441496		0.00454868	0.00191965	0.0107395	0.00262903	0.00619085		-1.2	0.231475
7659	1	1.1		-5.34107	0.438012		0.00476791	0.00202619	0.011178	0.00274172	0.0064101		-1.1	0.24974
7744	1	1.1		-5.34107	0.438012		0.00476791	0.00202619	0.011178	0.00274172	0.0064101		-1	0.268941
7674	1	1.16		-5.28432	0.433851		0.00504489	0.00216176	0.0117281	0.00288313	0.00668317		-0.9	0.28905
7774	1	1.16		-5.28432	0.433851		0.00504489	0.00216176	0.0117281	0.00288313	0.00668317		-0.8	0.310026
7770	1	1.18		-5.26541	0.432469		0.00514073	0.00220891	0.0119174	0.00293182	0.00677667		-0.7	0.331812
7816	1	1.23		-5.21812	0.429026		0.00538834	0.00233127	0.0124044	0.00305706	0.00701603		-0.6	0.354344
7863	1	1.23		-5.21812	0.429026		0.00538834	0.00233127	0.0124044	0.00305706	0.00701603		-0.5	0.377541
7748	1	1.28		-5.17083	0.425599		0.0056478	0.00246032	0.0129114	0.00318748	0.00726358		-0.4	0.401312
7658	1	1.31		-5.14245	0.423551		0.0058094	0.0025411	0.0132255	0.0032683	0.00741615		-0.3	0.425557
7852	1	1.32		-5.13299	0.42287		0.00586428	0.00256861	0.013332	0.00329567	0.00746769		-0.2	0.450166
7740	1	1.39		-5.06679	0.418121		0.00626315	0.00276953	0.0141015	0.00349363	0.00783836		-0.1	0.475021
7768	1	1.39		-5.06679	0.418121		0.00626315	0.00276953	0.0141015	0.00349363	0.00783836		0	0.5
7644	1	1.5		-4.96275	0.41073		0.00694509	0.00311694	0.0154022	0.00382815	0.00845714		0.1	0.524979
7662	1	1.51		-4.95329	0.410062		0.00701062	0.00315057	0.0155263	0.00386005	0.00851569		0.2	0.549834
7734	1	1.51		-4.95329	0.410062		0.00701062	0.00315057	0.0155263	0.00386005	0.00851569		0.3	0.574443
7892	1	1.52		-4.94384	0.409395		0.00707677	0.00318456	0.0156514	0.00389221	0.00857462		0.4	0.598688
7775	1	1.53		-4.93438	0.40873		0.00714354	0.00321891	0.0157775	0.00392463	0.00863395		0.5	0.622459
7703	1	1.55		-4.91546	0.4074		0.00727896	0.00328871	0.0160328	0.00399025	0.00875381		0.6	0.645656
7705	1	1.57		-4.89655	0.406073		0.00741693	0.00336	0.0162922	0.00405693	0.00887528		0.7	0.668188
7817	1	1.57		-4.89655	0.406073		0.00741693	0.00336	0.0162922	0.00405693	0.00887528		0.8	0.689974
7713	1	1.61		-4.85871	0.40343		0.0077007	0.00350716	0.0168238	0.00419354	0.00912314		0.9	0.71095
7752	1	1.62		-4.84926	0.402771		0.00777331	0.00354493	0.0169595	0.00422838	0.00918615		1	0.731059
7723	1	1.7		-4.77359	0.397529		0.00837917	0.00386182	0.0180847	0.00451735	0.00970558		1.1	0.75026
7788	1	1.71		-4.76413	0.396877		0.00845812	0.00390333	0.0182306	0.00455479	0.00977248		1.2	0.768525
7834	1	1.72		-4.75468	0.396226		0.00853781	0.00394529	0.0183776	0.00459252	0.00983982		1.3	0.785835
7708	1	1.75		-4.7263	0.394279		0.00878137	0.00407383	0.0188259	0.00470754	0.0100445		1.4	0.802184
7698	1	1.77		-4.70739	0.392985		0.00894756	0.0041618	0.0191309	0.00478576	0.0101833		1.5	0.817574
7875	1	1.78		-4.69793	0.39234		0.00903182	0.00420648	0.0192852	0.00482534	0.0102534		1.6	0.832018
7640	1	1.8		-4.67901	0.391051		0.0092027	0.00429725	0.0195977	0.00490545	0.010395		1.7	0.845535
7678	1	1.81		-4.66955	0.390408		0.00928934	0.00434336	0.0197558	0.00494598	0.0104665		1.8	0.858149
7645	1	1.83		-4.65064	0.389125		0.00946505	0.00443703	0.0200759	0.00502802	0.0106109		1.9	0.869892
7718	1	1.85		-4.63172	0.387845		0.00964405	0.00453268	0.0204013	0.00511137	0.0107572		2	0.880797
7868	1	1.87		-4.61281	0.386569		0.00982641	0.00463035	0.0207319	0.00519606	0.0109055		2.1	0.890903
7679	1	1.9		-4.58443	0.384661		0.0101064	0.00478073	0.021238	0.00532562	0.0111316		2.2	0.90025
7832	1	1.93		-4.55606	0.382762		0.0103942	0.00493589	0.0217565	0.0054583	0.0113623		2.3	0.908877
7808	1	2.09		-4.40473	0.372778		0.0120719	0.0058504	0.0247447	0.00622146	0.0126728		2.4	0.916827
7693	1	2.13		-4.3669	0.370322		0.0125315	0.00610374	0.0255541	0.00642774	0.0130226		2.5	0.924142
7750	1	2.13		-4.3669	0.370322		0.0125315	0.00610374	0.0255541	0.00642774	0.0130226		2.6	0.930862
7803	1	2.13		-4.3669	0.370322		0.0125315	0.00610374	0.0255541	0.00642774	0.0130226		2.7	0.937027
7673	1	2.15		-4.34798	0.3691		0.0127677	0.00623439	0.0259688	0.00653333	0.013201		2.8	0.942676
7727	1	2.15		-4.34798	0.3691		0.0127677	0.00623439	0.0259688	0.00653333	0.013201		2.9	0.947846
7732	1	2.18		-4.31961	0.367274		0.0131304	0.0064355	0.0266034	0.00669486	0.013473		3	0.952574
7649	1	2.19		-4.31015	0.366668		0.0132535	0.00650394	0.0268184	0.00674954	0.0135649		3.1	0.956893
7702	1	2.2		-4.30069	0.366063		0.0133777	0.00657308	0.0270351	0.00680466	0.0136574		3.2	0.960834
7938	1	2.2		-4.30069	0.366063		0.0133777	0.00657308	0.0270351	0.00680466	0.0136574		3.3	0.964429
7908	1	2.24		-4.26286	0.363653		0.0138864	0.00685688	0.0279198	0.0070295	0.0140334		3.4	0.967705
7789	1	2.26		-4.24395	0.362454		0.0141478	0.00700322	0.0283729	0.00714458	0.0142251		3.5	0.970688
7771	1	2.27		-4.23449	0.361856		0.0142803	0.00707753	0.0286022	0.0072028	0.0143219		3.6	0.973403
7764	1	2.3		-4.20612	0.36007		0.0146853	0.00730508	0.0293015	0.0073802	0.0146162		3.7	0.975873
7660	1	2.31		-4.19666	0.359477		0.0148228	0.0073825	0.0295383	0.00744026	0.0147156		3.8	0.978119
7669	1	2.31		-4.19666	0.359477		0.0148228	0.0073825	0.0295383	0.00744026	0.0147156		3.9	0.98016
7683	1	2.38		-4.13045	0.355357		0.0158213	0.00794725	0.031251	0.00787403	0.0154298		4	0.982014
7737	1	2.4		-4.11154	0.35419		0.0161185	0.00811617	0.0317584	0.00800236	0.0156399
7772	1	2.4		-4.11154	0.35419		0.0161185	0.00811617	0.0317584	0.00800236	0.0156399
7763	1	2.45		-4.06425	0.351293		0.0168859	0.00855387	0.0330632	0.00833203	0.0161773
7706	1	2.48		-4.03587	0.34957		0.0173634	0.00882739	0.0338717	0.00853605	0.0165083
7809	1	2.48		-4.03587	0.34957		0.0173634	0.00882739	0.0338717	0.00853605	0.0165083
7907	1	2.48		-4.03587	0.34957		0.0173634	0.00882739	0.0338717	0.00853605	0.0165083
7897	1	2.49		-4.02641	0.348998		0.0175255	0.00892043	0.0341456	0.00860512	0.0166201
7751	1	2.5		-4.01696	0.348427		0.0176891	0.00901443	0.0344217	0.00867472	0.0167326
7773	1	2.5		-4.01696	0.348427		0.0176891	0.00901443	0.0344217	0.00867472	0.0167326
7648	1	2.55		-3.96967	0.345592		0.0185299	0.00949898	0.035836	0.0090309	0.0173062
7925	1	2.57		-3.95075	0.344467		0.018877	0.00969978	0.0364179	0.00917727	0.0175409
7668	1	2.58		-3.94129	0.343906		0.019053	0.00980171	0.0367124	0.00925131	0.0176594
7823	1	2.58		-3.94129	0.343906		0.019053	0.00980171	0.0367124	0.00925131	0.0176594
7782	1	2.62		-3.90346	0.341676		0.0197731	0.0102199	0.0379142	0.00955321	0.0181411
7805	1	2.67		-3.85617	0.338918		0.0207108	0.0107669	0.039472	0.00994388	0.0187612
7786	1	2.68		-3.84671	0.338371		0.0209035	0.0108797	0.0397911	0.0100238	0.0188876
7826	1	2.69		-3.83726	0.337824		0.021098	0.0109936	0.0401128	0.0101044	0.0190149
7647	1	2.7		-3.8278	0.337279		0.0212942	0.0111086	0.0404371	0.0101856	0.0191429
7716	1	2.71		-3.81834	0.336736		0.0214922	0.0112248	0.040764	0.0102674	0.0192718
7838	1	2.77		-3.76159	0.333504		0.0227186	0.0119469	0.0427816	0.0107716	0.020063
7741	1	2.82		-3.7143	0.33085		0.0237926	0.0125827	0.0445387	0.0112098	0.0207461
7650	1	2.9		-3.63864	0.326678		0.0256147	0.0136681	0.0475005	0.0119466	0.0218858
7840	1	3		-3.54406	0.3216		0.0280843	0.0151514	0.0514793	0.0129329	0.023395
7791	1	3.01		-3.5346	0.3211		0.0283436	0.0153079	0.0518949	0.0130357	0.0235513
7689	1	3.02		-3.52514	0.320602		0.0286052	0.015466	0.0523138	0.0131392	0.0237086
7796	1	3.06		-3.48731	0.318627		0.0296754	0.016114	0.0540233	0.0135614	0.0243479
7661	1	3.09		-3.45894	0.317163		0.0305034	0.0166169	0.0553416	0.0138865	0.0248382
7646	1	3.13		-3.42111	0.315234		0.0316423	0.0173108	0.0571489	0.0143315	0.0255066
7714	1	3.13		-3.42111	0.315234		0.0316423	0.0173108	0.0571489	0.0143315	0.0255066
7684	1	3.23		-3.32653	0.310528		0.0346723	0.0191679	0.0619259	0.0155044	0.0272536
7739	1	3.26		-3.29815	0.30915		0.0356346	0.019761	0.0634341	0.0158736	0.0277995
7738	1	3.28		-3.27924	0.308241		0.0362904	0.0201659	0.0644596	0.0161245	0.0281692
7879	1	3.33		-3.23195	0.305998		0.037981	0.0212129	0.0670951	0.0167681	0.0291141
7643	1	3.36		-3.20357	0.304674		0.0390315	0.0218656	0.0687269	0.0171659	0.0296954
7733	1	3.37		-3.19412	0.304236		0.0393878	0.0220873	0.0692794	0.0173005	0.0298916
7756	1	3.43		-3.13737	0.30165		0.0415919	0.0234627	0.0726867	0.0181292	0.0310948
7664	1	3.47		-3.09954	0.299964		0.0431264	0.0244239	0.0750485	0.0187025	0.0319221
7700	1	3.5		-3.07116	0.29872		0.0443126	0.0251689	0.0768688	0.0191436	0.0325562
7755	1	3.62		-2.95767	0.293922		0.0493754	0.0283669	0.0845881	0.0210085	0.0352127
7851	1	3.63		-2.94821	0.293535		0.0498212	0.0286499	0.0852643	0.0211714	0.035443
7671	1	3.64		-2.93875	0.293151		0.0502709	0.0289354	0.0859456	0.0213355	0.0356747
7797	1	3.64		-2.93875	0.293151		0.0502709	0.0289354	0.0859456	0.0213355	0.0356747
7694	1	3.67		-2.91038	0.29201		0.051643	0.029808	0.0880213	0.0218349	0.0363783
7867	1	3.71		-2.87255	0.290518		0.0535275	0.0310095	0.090864	0.022518	0.0373365
7802	1	3.74		-2.84417	0.289421		0.0549834	0.0319399	0.0930537	0.0230434	0.0380703
7885	1	3.74		-2.84417	0.289421		0.0549834	0.0319399	0.0930537	0.0230434	0.0380703
7686	1	3.83		-2.75905	0.286249		0.0595776	0.0348881	0.09993	0.0246894	0.0403524
7758	1	3.83		-2.75905	0.286249		0.0595776	0.0348881	0.09993	0.0246894	0.0403524
7736	1	3.89		-2.7023	0.284234		0.0628376	0.0369905	0.10478	0.0258471	0.0419426
7682	1	3.9		-2.69284	0.283906		0.0633969	0.037352	0.10561	0.0260449	0.0422131
7824	1	3.93		-2.66447	0.282936		0.0651027	0.038456	0.108137	0.0266467	0.0430341
7688	1	3.95		-2.64555	0.282301		0.0662635	0.0392084	0.109853	0.0270551	0.0435894
7676	1	4.02		-2.57935	0.280153		0.0704794	0.0419489	0.116063	0.0285304	0.0455839
7761	1	4.1		-2.50369	0.27784		0.0756002	0.045293	0.123562	0.0303072	0.0479622
7880	1	4.13		-2.47531	0.277013		0.0776071	0.0466079	0.126489	0.0309993	0.0488817
7742	1	4.14		-2.46585	0.276742		0.0782869	0.0470537	0.127479	0.0312332	0.0491916
7749	1	4.2		-2.40911	0.275169		0.0824809	0.0498104	0.133568	0.0326706	0.0510869
7701	1	4.21		-2.39965	0.274916		0.0831995	0.0502836	0.134608	0.0329159	0.0514088
7715	1	4.29		-2.32398	0.27298		0.0891559	0.0542166	0.143202	0.0349393	0.0540464
7818	1	4.29		-2.32398	0.27298		0.0891559	0.0542166	0.143202	0.0349393	0.0540464
7780	1	4.33		-2.28615	0.272074		0.0922763	0.0562838	0.147683	0.0359925	0.0554071
7641	1	4.36		-2.25778	0.271422		0.0946806	0.0578797	0.151127	0.0368009	0.056446
7871	1	4.42		-2.20103	0.270188		0.0996579	0.0611917	0.158229	0.0384662	0.0585713
7717	1	4.48		-2.14428	0.26905		0.104867	0.0646688	0.165626	0.0401978	0.0607599
7720	1	4.59		-2.04025	0.267215		0.115042	0.0714924	0.179977	0.0435493	0.0649352
7854	1	4.59		-2.04025	0.267215		0.115042	0.0714924	0.179977	0.0435493	0.0649352
7825	1	4.62		-2.01187	0.266772		0.117962	0.073458	0.184072	0.044504	0.06611
7712	1	4.71		-1.92675	0.265593		0.127111	0.0796353	0.196836	0.0474753	0.0697252
7881	1	4.74		-1.89838	0.26525		0.130292	0.0817903	0.201252	0.0485019	0.0709597
7905	1	4.75		-1.88892	0.265141		0.131368	0.0825196	0.202742	0.0488482	0.0713744
7864	1	4.77		-1.87	0.264932		0.133541	0.0839946	0.20575	0.0495468	0.0722086
7887	1	4.84		-1.8038	0.264289		0.141389	0.0893331	0.216566	0.0520563	0.0751767
7657	1	4.86		-1.78488	0.264131		0.143701	0.0909096	0.21974	0.0527918	0.0760382
7665	1	4.86		-1.78488	0.264131		0.143701	0.0909096	0.21974	0.0527918	0.0760382
7729	1	4.88		-1.76597	0.263984		0.146045	0.0925092	0.22295	0.0535355	0.0769054
7704	1	4.89		-1.75651	0.263915		0.147228	0.0933177	0.224569	0.0539105	0.0773411
7654	1	4.97		-1.68084	0.263465		0.156984	0.099999	0.237859	0.0569847	0.0808754
7784	1	4.98		-1.67139	0.263422		0.158239	0.100861	0.239562	0.0573783	0.081323
7822	1	5.01		-1.64301	0.263309		0.162056	0.103484	0.244729	0.0585714	0.082673
7652	1	5.02		-1.63355	0.263277		0.163344	0.104371	0.246469	0.0589732	0.0831253
7926	1	5.11		-1.54843	0.263119		0.175313	0.112631	0.262557	0.0626818	0.0872443
7728	1	5.13		-1.52952	0.263115		0.178064	0.114536	0.266235	0.0635283	0.0881702
7642	1	5.26		-1.40656	0.263372		0.196777	0.127553	0.291037	0.069224	0.0942601
7707	1	5.27		-1.39711	0.263412		0.198276	0.1286	0.293008	0.0696757	0.0947325
7906	1	5.29		-1.37819	0.2635		0.2013	0.130715	0.296978	0.0705848	0.0956784
7776	1	5.33		-1.34036	0.263711		0.207451	0.135026	0.305025	0.0724252	0.0975735
7651	1	5.36		-1.31198	0.2639		0.212155	0.13833	0.311152	0.0738247	0.0989966
7884	1	5.44		-1.23632	0.264527		0.225077	0.147444	0.327867	0.0776335	0.10279
7848	1	5.63		-1.05662	0.266739		0.257956	0.170876	0.369628	0.0870795	0.111673
7710	1	5.74		-0.952583	0.268477		0.278366	0.185609	0.394994	0.0927566	0.116628
7687	1	5.76		-0.933667	0.268828		0.282181	0.18838	0.399688	0.0938013	0.117507
7886	1	5.76		-0.933667	0.268828		0.282181	0.18838	0.399688	0.0938013	0.117507
7798	1	5.95		-0.753966	0.272697		0.319958	0.216115	0.445349	0.103843	0.125392
7663	1	5.99		-0.716134	0.273632		0.328245	0.222276	0.455167	0.105969	0.126922
7637	1	6.16		-0.555349	0.278056		0.364624	0.249676	0.49741	0.114948	0.132786
7866	1	6.18		-0.536433	0.278623		0.369018	0.253027	0.502417	0.115991	0.133399
7639	1	6.23		-0.489143	0.280084		0.380095	0.261515	0.514951	0.11858	0.134855
7873	1	6.28		-0.441854	0.281604		0.391299	0.270163	0.527495	0.121137	0.136196
7695	1	6.39		-0.337816	0.285154		0.41634	0.289725	0.555047	0.126615	0.138707
7779	1	6.39		-0.337816	0.285154		0.41634	0.289725	0.555047	0.126615	0.138707
7894	1	6.39		-0.337816	0.285154		0.41634	0.289725	0.555047	0.126615	0.138707
7655	1	6.51		-0.224321	0.289338		0.444154	0.311863	0.584866	0.132291	0.140712
7745	1	6.59		-0.148657	0.292301		0.462904	0.327048	0.6045	0.135856	0.141596
7691	1	6.63		-0.110826	0.293833		0.472322	0.334759	0.61422	0.137563	0.141898
7666	1	6.64		-0.101368	0.294221		0.47468	0.336699	0.616639	0.137981	0.141959
7870	1	6.74		-0.00678831	0.298215		0.498303	0.356339	0.640541	0.141964	0.142238
7681	1	6.94		0.182371	0.306787		0.545467	0.396773	0.686471	0.148694	0.141004
7787	1	7.06		0.295866	0.312282		0.573432	0.4216	0.712578	0.151831	0.139147
7891	1	7.14		0.371529	0.316084		0.591828	0.438317	0.729296	0.153512	0.137468
7677	1	7.2		0.428277	0.319006		0.605462	0.450915	0.741452	0.154547	0.13599
7719	1	7.39		0.607978	0.328632		0.647479	0.490966	0.777663	0.156514	0.130183
7753	1	7.49		0.702558	0.333916		0.668755	0.512018	0.795277	0.156736	0.126522
7859	1	7.61		0.816053	0.340442		0.693398	0.537128	0.815073	0.15627	0.121675
7709	1	7.68		0.882258	0.344337		0.70729	0.551654	0.825945	0.155636	0.118655
7898	1	7.71		0.910632	0.346026		0.71313	0.557845	0.830453	0.155285	0.117324
7680	1	7.76		0.957922	0.348866		0.722706	0.56811	0.837766	0.154596	0.115061
7692	1	7.81		1.00521	0.351737		0.732082	0.578302	0.84483	0.15378	0.112748
7869	1	7.82		1.01467	0.352315		0.733933	0.580331	0.846214	0.153602	0.112281
7807	1	7.96		1.14708	0.360528		0.758977	0.608365	0.864563	0.150612	0.105585
7804	1	8.1		1.27949	0.368959		0.782363	0.635603	0.881075	0.14676	0.098712
7855	1	8.26		1.43082	0.378845		0.807029	0.665585	0.897831	0.141444	0.0908022
7667	1	8.33		1.49702	0.383249		0.81713	0.678275	0.904494	0.138855	0.0873642
7793	1	8.53		1.68618	0.396077		0.843722	0.712974	0.92147	0.130747	0.0777487
7847	1	8.77		1.91317	0.411913		0.871375	0.75135	0.938227	0.120025	0.0668515
7861	1	9.45		2.55631	0.458976		0.927997	0.839798	0.969407	0.0881991	0.0414102

## Sheet: PRNT50>=160
ID	Intercept	IgG OD ratio		lp	SE		Pr(PRNT50>=1:160)	95% Confidence Interval		-	+		lp	Probability					covariance matrix
7722	1	0.08		-4.72872	0.407882		0.00876032	0.00395752	0.0192789	0.0048028	0.0105186		-4	0.0179862			Coef	SE	Intercept	IgG
7721	1	0.09		-4.71927	0.407124		0.00884283	0.0040009	0.0194302	0.00484194	0.0105874		-3.9	0.0198403		Intercept	-4.80439	0.413961	0.171364	-0.0315297
7653	1	0.12		-4.69089	0.404852		0.00909502	0.00413385	0.0198913	0.00496116	0.0107963		-3.8	0.0218813		IgG	0.945794	0.0869759	-0.0315297	0.00756481
7747	1	0.14		-4.67198	0.403341		0.00926709	0.00422491	0.0202047	0.00504218	0.0109376		-3.7	0.024127
7670	1	0.17		-4.6436	0.401076		0.00953125	0.00436522	0.020684	0.00516603	0.0111528		-3.6	0.026597
7711	1	0.18		-4.63414	0.400322		0.00962096	0.00441301	0.0208463	0.00520795	0.0112253		-3.5	0.0293122
7839	1	0.2		-4.61523	0.398816		0.00980288	0.00451013	0.0211747	0.00529274	0.0113718		-3.4	0.0322955
7762	1	0.21		-4.60577	0.398064		0.00989511	0.00455949	0.0213407	0.00533562	0.0114456		-3.3	0.0355712
7899	1	0.22		-4.59631	0.397312		0.0099882	0.00460937	0.0215081	0.00537883	0.0115199		-3.2	0.0391657
7836	1	0.26		-4.55848	0.394309		0.0103693	0.00481436	0.0221908	0.00555496	0.0118215		-3.1	0.0431073
7778	1	0.33		-4.49228	0.389073		0.0110712	0.00519496	0.0234377	0.00587624	0.0123665		-3	0.0474259
7656	1	0.4		-4.42607	0.383862		0.01182	0.0056052	0.0247541	0.00621483	0.0129341		-2.9	0.0521536
7746	1	0.4		-4.42607	0.383862		0.01182	0.0056052	0.0247541	0.00621483	0.0129341		-2.8	0.0573242
7685	1	0.54		-4.29366	0.37352		0.0134709	0.00652377	0.0276106	0.00694717	0.0141396		-2.7	0.0629734
7672	1	0.61		-4.22745	0.368391		0.0143797	0.00703708	0.0291588	0.00734263	0.0147791		-2.6	0.0691384
7699	1	0.61		-4.22745	0.368391		0.0143797	0.00703708	0.0291588	0.00734263	0.0147791		-2.5	0.0758582
7757	1	0.69		-4.15179	0.362566		0.0154924	0.00767244	0.0310336	0.00782001	0.0155412		-2.4	0.0831727
7769	1	0.69		-4.15179	0.362566		0.0154924	0.00767244	0.0310336	0.00782001	0.0155412		-2.3	0.091123
7865	1	0.76		-4.08558	0.357502		0.0165353	0.00827433	0.0327714	0.00826098	0.0162361		-2.2	0.0997505
7924	1	0.77		-4.07613	0.356782		0.0166898	0.00836402	0.0330274	0.00832581	0.0163375		-2.1	0.109097
7850	1	0.77		-4.07613	0.356782		0.0166898	0.00836402	0.0330274	0.00832581	0.0163375		-2	0.119203
7638	1	0.81		-4.03829	0.353905		0.0173222	0.00873237	0.0340711	0.00858981	0.016749		-1.9	0.130108
7916	1	0.82		-4.02884	0.353188		0.0174839	0.00882692	0.0343371	0.00865699	0.0168532		-1.8	0.141851
7781	1	0.83		-4.01938	0.352471		0.0176471	0.00892246	0.0346051	0.00872466	0.016958		-1.7	0.154465
7909	1	0.85		-4.00046	0.351039		0.0179781	0.00911661	0.0351474	0.00886145	0.0171694		-1.6	0.167982
7675	1	0.91		-3.94371	0.346762		0.0190078	0.00972418	0.0368249	0.00928364	0.0178171		-1.5	0.182426
7754	1	0.95		-3.90588	0.343925		0.0197262	0.010151	0.0379868	0.00957519	0.0182606		-1.4	0.197816
7690	1	1.02		-3.83968	0.338989		0.021048	0.0109425	0.0401075	0.0101055	0.0190595		-1.3	0.214165
7790	1	1.05		-3.8113	0.336885		0.0216407	0.0112999	0.0410516	0.0103408	0.0194109		-1.2	0.231475
7659	1	1.1		-3.76401	0.333394		0.0226649	0.0119209	0.0426737	0.0107439	0.0200089		-1.1	0.24974
7744	1	1.1		-3.76401	0.333394		0.0226649	0.0119209	0.0426737	0.0107439	0.0200089		-1	0.268941
7674	1	1.16		-3.70727	0.329232		0.0239565	0.0127102	0.0447035	0.0112464	0.0207469		-0.9	0.28905
7774	1	1.16		-3.70727	0.329232		0.0239565	0.0127102	0.0447035	0.0112464	0.0207469		-0.8	0.310026
7770	1	1.18		-3.68835	0.327852		0.0244029	0.0129844	0.0454009	0.0114185	0.020998		-0.7	0.331812
7816	1	1.23		-3.64106	0.324415		0.0255544	0.0136953	0.0471912	0.0118591	0.0216369		-0.6	0.354344
7863	1	1.23		-3.64106	0.324415		0.0255544	0.0136953	0.0471912	0.0118591	0.0216369		-0.5	0.377541
7748	1	1.28		-3.59377	0.321001		0.0267588	0.0144439	0.0490506	0.0123148	0.0222919		-0.4	0.401312
7658	1	1.31		-3.5654	0.318964		0.0275077	0.014912	0.0502004	0.0125957	0.0226927		-0.3	0.425557
7852	1	1.32		-3.55594	0.318286		0.0277618	0.0150713	0.0505895	0.0126906	0.0228276		-0.2	0.450166
7740	1	1.39		-3.48973	0.313571		0.0296058	0.0162332	0.0533966	0.0133726	0.0237908		-0.1	0.475021
7768	1	1.39		-3.48973	0.313571		0.0296058	0.0162332	0.0533966	0.0133726	0.0237908		0	0.5
7644	1	1.5		-3.3857	0.30626		0.0327455	0.0182358	0.0581169	0.0145097	0.0253713		0.1	0.524979
7662	1	1.51		-3.37624	0.305602		0.0330464	0.0184292	0.0585655	0.0146172	0.0255191		0.2	0.549834
7734	1	1.51		-3.37624	0.305602		0.0330464	0.0184292	0.0585655	0.0146172	0.0255191		0.3	0.574443
7892	1	1.52		-3.36678	0.304944		0.03335	0.0186246	0.0590176	0.0147253	0.0256676		0.4	0.598688
7775	1	1.53		-3.35732	0.304288		0.0336562	0.018822	0.059473	0.0148342	0.0258168		0.5	0.622459
7703	1	1.55		-3.33841	0.302979		0.0342769	0.0192229	0.0603942	0.015054	0.0261173		0.6	0.645656
7705	1	1.57		-3.31949	0.301673		0.0349086	0.0196319	0.0613291	0.0152766	0.0264205		0.7	0.668188
7817	1	1.57		-3.31949	0.301673		0.0349086	0.0196319	0.0613291	0.0152766	0.0264205		0.8	0.689974
7713	1	1.61		-3.28166	0.299076		0.0362058	0.0204753	0.0632413	0.0157305	0.0270355		0.9	0.71095
7752	1	1.62		-3.2722	0.29843		0.0365373	0.0206915	0.0637283	0.0158458	0.027191		1	0.731059
7723	1	1.7		-3.19654	0.2933		0.0392963	0.0225017	0.0677568	0.0167945	0.0284606		1.1	0.75026
7788	1	1.71		-3.18708	0.292664		0.0396549	0.0227384	0.0682773	0.0169165	0.0286225		1.2	0.768525
7834	1	1.72		-3.17762	0.292029		0.0400166	0.0229774	0.0688017	0.0170392	0.0287851		1.3	0.785835
7708	1	1.75		-3.14925	0.290132		0.041121	0.023709	0.0703983	0.017412	0.0292773		1.4	0.802184
7698	1	1.77		-3.13033	0.288874		0.0418733	0.024209	0.0714824	0.0176643	0.0296091		1.5	0.817574
7875	1	1.78		-3.12087	0.288247		0.0422544	0.0244628	0.0720305	0.0177917	0.0297761		1.6	0.832018
7640	1	1.8		-3.10196	0.286996		0.0430266	0.0249779	0.0731388	0.0180487	0.0301122		1.7	0.845535
7678	1	1.81		-3.0925	0.286372		0.0434177	0.0252393	0.073699	0.0181784	0.0302813		1.8	0.858149
7645	1	1.83		-3.07358	0.285129		0.0442102	0.02577	0.074832	0.0184402	0.0306218		1.9	0.869892
7718	1	1.85		-3.05467	0.283891		0.0450164	0.0263113	0.0759816	0.0187051	0.0309652		2	0.880797
7868	1	1.87		-3.03575	0.282659		0.0458366	0.0268633	0.0771482	0.0189733	0.0313116		2.1	0.890903
7679	1	1.9		-3.00738	0.28082		0.0470937	0.0277121	0.0789302	0.0193816	0.0318366		2.2	0.90025
7832	1	1.93		-2.979	0.278993		0.0483835	0.0285862	0.0807517	0.0197973	0.0323682		2.3	0.908877
7808	1	2.09		-2.82768	0.269468		0.0558468	0.0337046	0.0911628	0.0221422	0.0353161		2.4	0.916827
7693	1	2.13		-2.78985	0.267148		0.0578754	0.0351125	0.0939582	0.0227629	0.0360828		2.5	0.924142
7750	1	2.13		-2.78985	0.267148		0.0578754	0.0351125	0.0939582	0.0227629	0.0360828		2.6	0.930862
7803	1	2.13		-2.78985	0.267148		0.0578754	0.0351125	0.0939582	0.0227629	0.0360828		2.7	0.937027
7673	1	2.15		-2.77093	0.265997		0.0589155	0.0358369	0.0953861	0.0230786	0.0364706		2.8	0.942676
7727	1	2.15		-2.77093	0.265997		0.0589155	0.0358369	0.0953861	0.0230786	0.0364706		2.9	0.947846
7732	1	2.18		-2.74256	0.264282		0.0605085	0.0369497	0.0975664	0.0235588	0.0370579		3	0.952574
7649	1	2.19		-2.7331	0.263714		0.0610484	0.0373277	0.0983035	0.0237207	0.0372552		3.1	0.956893
7702	1	2.2		-2.72364	0.263147		0.0615928	0.0377094	0.0990459	0.0238834	0.0374532		3.2	0.960834
7938	1	2.2		-2.72364	0.263147		0.0615928	0.0377094	0.0990459	0.0238834	0.0374532		3.3	0.964429
7908	1	2.24		-2.68581	0.260898		0.063816	0.0392725	0.102069	0.0245436	0.0382526		3.4	0.967705
7789	1	2.26		-2.66689	0.259783		0.0649555	0.0400764	0.103612	0.0248791	0.0386568		3.5	0.970688
7771	1	2.27		-2.65743	0.259228		0.0655323	0.040484	0.104392	0.0250483	0.03886		3.6	0.973403
7764	1	2.3		-2.62906	0.257575		0.0672914	0.0417301	0.106766	0.0255613	0.0394742		3.7	0.975873
7660	1	2.31		-2.6196	0.257027		0.0678875	0.0421533	0.107568	0.0257342	0.0396803		3.8	0.978119
7669	1	2.31		-2.6196	0.257027		0.0678875	0.0421533	0.107568	0.0257342	0.0396803		3.9	0.98016
7683	1	2.38		-2.5534	0.253244		0.0721986	0.0452281	0.113343	0.0269705	0.0411444		4	0.982014
7737	1	2.4		-2.53448	0.252179		0.073476	0.0461437	0.115045	0.0273323	0.0415694
7772	1	2.4		-2.53448	0.252179		0.073476	0.0461437	0.115045	0.0273323	0.0415694
7763	1	2.45		-2.48719	0.249551		0.076761	0.0485076	0.119406	0.0282534	0.0426446
7706	1	2.48		-2.45882	0.247998		0.0787962	0.0499785	0.122095	0.0288177	0.0432985
7809	1	2.48		-2.45882	0.247998		0.0787962	0.0499785	0.122095	0.0288177	0.0432985
7907	1	2.48		-2.45882	0.247998		0.0787962	0.0499785	0.122095	0.0288177	0.0432985
7897	1	2.49		-2.44936	0.247484		0.0794854	0.0504777	0.123003	0.0290077	0.043518
7751	1	2.5		-2.4399	0.246972		0.0801802	0.0509815	0.123918	0.0291987	0.0437382
7773	1	2.5		-2.4399	0.246972		0.0801802	0.0509815	0.123918	0.0291987	0.0437382
7648	1	2.55		-2.39261	0.244443		0.0837378	0.0535694	0.128588	0.0301684	0.0448499
7925	1	2.57		-2.3737	0.243445		0.0852007	0.0546375	0.1305	0.0305632	0.0452996
7668	1	2.58		-2.36424	0.24295		0.0859407	0.0551787	0.131466	0.0307621	0.0455256
7823	1	2.58		-2.36424	0.24295		0.0859407	0.0551787	0.131466	0.0307621	0.0455256
7782	1	2.62		-2.32641	0.240989		0.0889595	0.0573921	0.135396	0.0315675	0.0464366
7805	1	2.67		-2.27912	0.238587		0.0928674	0.0602707	0.140459	0.0325967	0.0475913
7786	1	2.68		-2.26966	0.238113		0.0936672	0.0608616	0.141492	0.0328056	0.0478243
7826	1	2.69		-2.2602	0.237641		0.0944732	0.0614578	0.142531	0.0330155	0.0480581
7647	1	2.7		-2.25074	0.237172		0.0952855	0.0620591	0.143578	0.0332263	0.0482925
7716	1	2.71		-2.24128	0.236705		0.0961039	0.0626657	0.144632	0.0334382	0.0485277
7838	1	2.77		-2.18454	0.233951		0.101148	0.0664168	0.151101	0.0347309	0.0499531
7741	1	2.82		-2.13725	0.231721		0.105529	0.0696927	0.156689	0.0358363	0.0511598
7650	1	2.9		-2.06158	0.228279		0.112887	0.0752289	0.166012	0.0376582	0.0531252
7840	1	3		-1.967	0.224207		0.122711	0.0826823	0.178351	0.0400288	0.05564
7791	1	3.01		-1.95755	0.223814		0.123733	0.0834613	0.179628	0.0402716	0.055895
7689	1	3.02		-1.94809	0.223424		0.124762	0.0842466	0.180913	0.0405154	0.0561505
7796	1	3.06		-1.91026	0.221891		0.128952	0.0874511	0.186131	0.041501	0.0571787
7661	1	3.09		-1.88188	0.22077		0.132173	0.0899216	0.190129	0.0422512	0.0579561
7646	1	3.13		-1.84405	0.219315		0.136573	0.093307	0.195574	0.0432659	0.0590007
7714	1	3.13		-1.84405	0.219315		0.136573	0.093307	0.195574	0.0432659	0.0590007
7684	1	3.23		-1.74947	0.215881		0.148114	0.102238	0.209765	0.0458755	0.0616507
7739	1	3.26		-1.7211	0.214908		0.15173	0.105051	0.214186	0.0466786	0.0624559
7738	1	3.28		-1.70218	0.214275		0.154181	0.106961	0.217176	0.0472191	0.0629951
7879	1	3.33		-1.65489	0.212747		0.160449	0.111861	0.2248	0.0485883	0.0643513
7643	1	3.36		-1.62652	0.211867		0.164308	0.114886	0.229478	0.049422	0.0651705
7733	1	3.37		-1.61706	0.21158		0.165611	0.115909	0.231055	0.049702	0.0654443
7756	1	3.43		-1.56031	0.209926		0.173602	0.122199	0.240698	0.0514027	0.0670961
7664	1	3.47		-1.52248	0.208889		0.179097	0.12654	0.247301	0.0525564	0.0682045
7700	1	3.5		-1.49411	0.208145		0.183306	0.129874	0.252345	0.0534319	0.0690394
7755	1	3.62		-1.38061	0.205477		0.200911	0.14389	0.273313	0.0570204	0.0724025
7851	1	3.63		-1.37115	0.205277		0.202434	0.145108	0.275118	0.0573255	0.072684
7671	1	3.64		-1.3617	0.20508		0.203965	0.146333	0.276931	0.0576315	0.0729658
7797	1	3.64		-1.3617	0.20508		0.203965	0.146333	0.276931	0.0576315	0.0729658
7694	1	3.67		-1.33332	0.204512		0.20861	0.150056	0.282422	0.0585549	0.0738117
7867	1	3.71		-1.29549	0.203804		0.214925	0.155127	0.289866	0.0597984	0.074941
7802	1	3.74		-1.26712	0.20331		0.219751	0.159011	0.29554	0.0607401	0.0757883
7885	1	3.74		-1.26712	0.20331		0.219751	0.159011	0.29554	0.0607401	0.0757883
7686	1	3.83		-1.18199	0.202023		0.234694	0.171085	0.313022	0.0636092	0.0783282
7758	1	3.83		-1.18199	0.202023		0.234694	0.171085	0.313022	0.0636092	0.0783282
7736	1	3.89		-1.12525	0.20133		0.245039	0.179483	0.325054	0.0655563	0.080015
7682	1	3.9		-1.11579	0.201228		0.246793	0.18091	0.327089	0.0658833	0.0802953
7824	1	3.93		-1.08742	0.200942		0.252105	0.185237	0.33324	0.0668684	0.0811344
7688	1	3.95		-1.0685	0.20077		0.255689	0.18816	0.337381	0.0675284	0.081692
7676	1	4.02		-1.00229	0.200287		0.268491	0.198634	0.352121	0.0698572	0.08363
7761	1	4.1		-0.92663	0.199961		0.283609	0.211059	0.36942	0.0725498	0.0858109
7880	1	4.13		-0.898256	0.199901		0.289409	0.215842	0.376026	0.0735666	0.086617
7742	1	4.14		-0.888798	0.199888		0.291358	0.217452	0.378242	0.0739063	0.086884
7749	1	4.2		-0.832051	0.199893		0.303212	0.227261	0.391679	0.0759504	0.0884673
7701	1	4.21		-0.822593	0.199907		0.305214	0.228922	0.393941	0.076292	0.0887277
7715	1	4.29		-0.746929	0.200155		0.321491	0.242461	0.412261	0.0790297	0.0907706
7818	1	4.29		-0.746929	0.200155		0.321491	0.242461	0.412261	0.0790297	0.0907706
7780	1	4.33		-0.709097	0.20037		0.329798	0.249399	0.42156	0.0803997	0.0917618
7641	1	4.36		-0.680724	0.20057		0.3361	0.254673	0.42859	0.0814266	0.0924903
7871	1	4.42		-0.623976	0.201072		0.348878	0.265402	0.442783	0.0834757	0.0939054
7717	1	4.48		-0.567228	0.201708		0.361877	0.276363	0.457135	0.0855139	0.0952586
7720	1	4.59		-0.463191	0.203217		0.386229	0.297027	0.483784	0.0892021	0.0975549
7854	1	4.59		-0.463191	0.203217		0.386229	0.297027	0.483784	0.0892021	0.0975549
7825	1	4.62		-0.434817	0.203704		0.392977	0.302784	0.491112	0.0901929	0.098135
7712	1	4.71		-0.349695	0.205359		0.413456	0.320342	0.513199	0.0931138	0.0997425
7881	1	4.74		-0.321322	0.205973		0.420354	0.326286	0.520585	0.0940672	0.100231
7905	1	4.75		-0.311864	0.206185		0.42266	0.328277	0.523048	0.0943825	0.100389
7864	1	4.77		-0.292948	0.206619		0.427282	0.332273	0.527977	0.0950091	0.100695
7887	1	4.84		-0.226742	0.208245		0.443556	0.3464	0.545231	0.0971565	0.101675
7657	1	4.86		-0.207826	0.20874		0.44823	0.350474	0.550157	0.0977558	0.101927
7665	1	4.86		-0.207826	0.20874		0.44823	0.350474	0.550157	0.0977558	0.101927
7729	1	4.88		-0.18891	0.209249		0.452912	0.354564	0.55508	0.0983484	0.102167
7704	1	4.89		-0.179452	0.209508		0.455257	0.356615	0.55754	0.0986421	0.102283
7654	1	4.97		-0.103789	0.211697		0.474076	0.373153	0.577163	0.100923	0.103087
7784	1	4.98		-0.094331	0.211986		0.476435	0.375235	0.579607	0.1012	0.103172
7822	1	5.01		-0.0659572	0.212869		0.483517	0.381501	0.586925	0.102015	0.103408
7652	1	5.02		-0.0564992	0.21317		0.485879	0.383596	0.589358	0.102283	0.10348
7926	1	5.11		0.0286223	0.216016		0.507155	0.40257	0.611118	0.104585	0.103963
7728	1	5.13		0.0475382	0.216682		0.511882	0.406812	0.615913	0.10507	0.10403
7642	1	5.26		0.170491	0.221294		0.54252	0.434566	0.646623	0.107954	0.104103
7707	1	5.27		0.179949	0.221669		0.544866	0.436711	0.648948	0.108155	0.104082
7906	1	5.29		0.198865	0.222427		0.549553	0.441003	0.653582	0.10855	0.104029
7776	1	5.33		0.236697	0.223975		0.5589	0.449598	0.662776	0.109301	0.103876
7651	1	5.36		0.265071	0.225164		0.565882	0.456051	0.669604	0.109831	0.103721
7884	1	5.44		0.340734	0.228452		0.584369	0.473268	0.687509	0.111101	0.10314
7848	1	5.63		0.520435	0.236897		0.62725	0.514026	0.72805	0.113224	0.100801
7710	1	5.74		0.624473	0.242167		0.651235	0.537387	0.750095	0.113849	0.09886
7687	1	5.76		0.643389	0.243153		0.655519	0.541606	0.753983	0.113913	0.0984639
7886	1	5.76		0.643389	0.243153		0.655519	0.541606	0.753983	0.113913	0.0984639
7798	1	5.95		0.82309	0.252929		0.694892	0.581114	0.788987	0.113778	0.0940953
7663	1	5.99		0.860921	0.255076		0.702853	0.589276	0.795901	0.113577	0.093048
7637	1	6.16		1.02171	0.264516		0.735305	0.623224	0.823488	0.112081	0.0881828
7866	1	6.18		1.04062	0.265659		0.73897	0.627132	0.826542	0.111838	0.0875717
7639	1	6.23		1.08791	0.268543		0.747988	0.636815	0.834002	0.111173	0.0860132
7873	1	6.28		1.1352	0.271467		0.756798	0.646371	0.841212	0.110426	0.0844149
7695	1	6.39		1.23924	0.27803		0.775432	0.666923	0.856212	0.108509	0.0807805
7779	1	6.39		1.23924	0.27803		0.775432	0.666923	0.856212	0.108509	0.0807805
7894	1	6.39		1.23924	0.27803		0.775432	0.666923	0.856212	0.108509	0.0807805
7655	1	6.51		1.35273	0.285384		0.794576	0.688557	0.871253	0.106019	0.0766771
7745	1	6.59		1.4284	0.290391		0.806652	0.7025	0.880541	0.104152	0.0738896
7691	1	6.63		1.46623	0.292925		0.812484	0.709323	0.88497	0.103161	0.0724866
7666	1	6.64		1.47569	0.293562		0.81392	0.711013	0.886056	0.102908	0.0721352
7870	1	6.74		1.57027	0.29999		0.827822	0.727562	0.896437	0.10026	0.0686153
7681	1	6.94		1.75943	0.313177		0.853138	0.758706	0.914765	0.0944315	0.061627
7787	1	7.06		1.87292	0.321281		0.866796	0.776122	0.924326	0.0906735	0.0575302
7891	1	7.14		1.94858	0.326757		0.875292	0.787202	0.930152	0.0880903	0.0548599
7677	1	7.2		2.00533	0.330901		0.881356	0.795234	0.934251	0.0861221	0.052895
7719	1	7.39		2.18503	0.344216		0.898897	0.819116	0.945818	0.0797813	0.0469203
7753	1	7.49		2.27961	0.351333		0.907174	0.830757	0.951118	0.0764177	0.0439434
7859	1	7.61		2.39311	0.359966		0.9163	0.843905	0.956837	0.0723952	0.0405364
7709	1	7.68		2.45931	0.365045		0.92124	0.851172	0.959875	0.0700675	0.038635
7898	1	7.71		2.48769	0.367231		0.923274	0.854198	0.961114	0.069076	0.0378399
7680	1	7.76		2.53498	0.370887		0.926558	0.859125	0.963099	0.0674331	0.0365412
7692	1	7.81		2.58227	0.374557		0.929712	0.863908	0.964987	0.0658036	0.0352756
7869	1	7.82		2.59173	0.375293		0.930327	0.864848	0.965354	0.0654795	0.0350265
7807	1	7.96		2.72414	0.385654		0.938436	0.877424	0.970114	0.0610124	0.0316779
7804	1	8.1		2.85655	0.396118		0.945656	0.888959	0.974243	0.0566967	0.0285865
7855	1	8.26		3.00787	0.408193		0.952929	0.900949	0.978288	0.0519794	0.0253593
7667	1	8.33		3.07408	0.413512		0.955811	0.905817	0.979857	0.0499939	0.0240465
7793	1	8.53		3.26324	0.428823		0.963146	0.918545	0.983757	0.0446005	0.0206113
7847	1	8.77		3.49023	0.447397		0.970408	0.931715	0.987471	0.0386938	0.0170628
7861	1	9.45		4.13337	0.501007		0.984224	0.958964	0.994032	0.0252604	0.00980782

## Sheet: PRNT50>=80
ID	Intercept	IgG OD ratio		lp	SE		Pr(PRNT50>=1:80)	95% Confidence Interval		-	+		lp	Probability					covariance matrix
7722	1	0.08		-3.32558	0.337531		0.0347039	0.0182147	0.0651299	0.0164892	0.0304261		-4	0.0179862			Coef	SE	Intercept	IgG
7721	1	0.09		-3.31613	0.336791		0.0350221	0.0184108	0.0656192	0.0166113	0.0305971		-3.9	0.0198403		Intercept	-3.40125	0.34347	0.117972	-0.0255825
7653	1	0.12		-3.28775	0.334576		0.0359938	0.0190114	0.0671082	0.0169823	0.0311144		-3.8	0.0218813		IgG	0.945794	0.0869759	-0.0255825	0.00756481
7747	1	0.14		-3.26884	0.333102		0.0366559	0.0194224	0.0681186	0.0172335	0.0314627		-3.7	0.024127
7670	1	0.17		-3.24046	0.330896		0.0376711	0.020055	0.0696612	0.0176162	0.0319901		-3.6	0.026597
7711	1	0.18		-3.231	0.330163		0.0380155	0.0202702	0.0701827	0.0177453	0.0321672		-3.5	0.0293122
7839	1	0.2		-3.21209	0.328697		0.0387133	0.0207075	0.0712369	0.0180058	0.0325236		-3.4	0.0322955
7762	1	0.21		-3.20263	0.327965		0.0390669	0.0209296	0.0717696	0.0181373	0.0327027		-3.3	0.0355712
7899	1	0.22		-3.19317	0.327233		0.0394235	0.0211539	0.072306	0.0182696	0.0328825		-3.2	0.0391657
7836	1	0.26		-3.15534	0.324315		0.0408814	0.0220748	0.0744898	0.0188066	0.0336085		-3.1	0.0431073
7778	1	0.33		-3.08914	0.319235		0.0435577	0.0237802	0.0784617	0.0197775	0.0349041		-3	0.0474259
7656	1	0.4		-3.02293	0.314191		0.0464007	0.0256121	0.0826318	0.0207886	0.0362311		-2.9	0.0521536
7746	1	0.4		-3.02293	0.314191		0.0464007	0.0256121	0.0826318	0.0207886	0.0362311		-2.8	0.0573242
7685	1	0.54		-2.89052	0.304218		0.0526243	0.0296906	0.0916002	0.0229337	0.038976		-2.7	0.0629734
7672	1	0.61		-2.82431	0.299293		0.0560244	0.0319557	0.0964158	0.0240687	0.0403914		-2.6	0.0691384
7699	1	0.61		-2.82431	0.299293		0.0560244	0.0319557	0.0964158	0.0240687	0.0403914		-2.5	0.0758582
7757	1	0.69		-2.74865	0.293717		0.060163	0.0347457	0.102205	0.0254172	0.0420418		-2.4	0.0831727
7769	1	0.69		-2.74865	0.293717		0.060163	0.0347457	0.102205	0.0254172	0.0420418		-2.3	0.091123
7865	1	0.76		-2.68244	0.288887		0.0640173	0.037375	0.10753	0.0266423	0.0435126		-2.2	0.0997505
7924	1	0.77		-2.67299	0.288201		0.0645864	0.0377656	0.108311	0.0268208	0.0437246		-2.1	0.109097
7850	1	0.77		-2.67299	0.288201		0.0645864	0.0377656	0.108311	0.0268208	0.0437246		-2	0.119203
7638	1	0.81		-2.63515	0.285467		0.06691	0.0393668	0.111487	0.0275431	0.0445773		-1.9	0.130108
7916	1	0.82		-2.6257	0.284786		0.0675029	0.039777	0.112295	0.0277259	0.0447916		-1.8	0.141851
7781	1	0.83		-2.61624	0.284106		0.0681007	0.0401912	0.113107	0.0279095	0.0450064		-1.7	0.154465
7909	1	0.85		-2.59732	0.282749		0.069311	0.0410318	0.114748	0.0282792	0.0454371		-1.6	0.167982
7675	1	0.91		-2.54057	0.278704		0.0730623	0.0436536	0.119801	0.0294087	0.046739		-1.5	0.182426
7754	1	0.95		-2.50274	0.27603		0.0756661	0.0454876	0.123281	0.0301785	0.0476144		-1.4	0.197816
7690	1	1.02		-2.43654	0.271393		0.0804287	0.0488709	0.129588	0.0315577	0.0491592		-1.3	0.214165
7790	1	1.05		-2.40816	0.269423		0.0825523	0.0503913	0.132378	0.0321611	0.0498258		-1.2	0.231475
7659	1	1.1		-2.36087	0.266165		0.0862054	0.0530226	0.137147	0.0331828	0.0509417		-1.1	0.24974
7744	1	1.1		-2.36087	0.266165		0.0862054	0.0530226	0.137147	0.0331828	0.0509417		-1	0.268941
7674	1	1.16		-2.30413	0.262297		0.0907818	0.0563471	0.14307	0.0344347	0.052288		-0.9	0.28905
7774	1	1.16		-2.30413	0.262297		0.0907818	0.0563471	0.14307	0.0344347	0.052288		-0.8	0.310026
7770	1	1.18		-2.28521	0.261018		0.0923553	0.0574971	0.145093	0.0348582	0.0527381		-0.7	0.331812
7816	1	1.23		-2.23792	0.257844		0.0963966	0.0604664	0.150262	0.0359301	0.0538658		-0.6	0.354344
7863	1	1.23		-2.23792	0.257844		0.0963966	0.0604664	0.150262	0.0359301	0.0538658		-0.5	0.377541
7748	1	1.28		-2.19063	0.254705		0.100595	0.0635748	0.155591	0.0370203	0.0549957		-0.4	0.401312
7658	1	1.31		-2.16226	0.252839		0.103191	0.0655086	0.158866	0.0376829	0.0556743		-0.3	0.425557
7852	1	1.32		-2.1528	0.25222		0.10407	0.0661649	0.159971	0.0379051	0.0559006		-0.2	0.450166
7740	1	1.39		-2.08659	0.247928		0.110407	0.0709272	0.16789	0.0394795	0.0574835		-0.1	0.475021
7768	1	1.39		-2.08659	0.247928		0.110407	0.0709272	0.16789	0.0394795	0.0574835		0	0.5
7644	1	1.5		-1.98256	0.24134		0.121047	0.0790313	0.181009	0.0420154	0.059962		0.1	0.524979
7662	1	1.51		-1.9731	0.240751		0.122057	0.0798071	0.182243	0.0422494	0.0601863		0.2	0.549834
7734	1	1.51		-1.9731	0.240751		0.122057	0.0798071	0.182243	0.0422494	0.0601863		0.3	0.574443
7892	1	1.52		-1.96364	0.240164		0.123074	0.0805897	0.183484	0.042484	0.0604104		0.4	0.598688
7775	1	1.53		-1.95418	0.239578		0.124098	0.0813791	0.184732	0.042719	0.0606343		0.5	0.622459
7703	1	1.55		-1.93527	0.238413		0.126169	0.0829781	0.18725	0.0431908	0.0610814		0.6	0.645656
7705	1	1.57		-1.91635	0.237254		0.128269	0.0846046	0.189797	0.0436645	0.0615274		0.7	0.668188
7817	1	1.57		-1.91635	0.237254		0.128269	0.0846046	0.189797	0.0436645	0.0615274		0.8	0.689974
7713	1	1.61		-1.87852	0.234957		0.132559	0.0879413	0.194975	0.0446178	0.0624158		0.9	0.71095
7752	1	1.62		-1.86906	0.234388		0.13365	0.0887932	0.196288	0.0448573	0.0626371		1	0.731059
7723	1	1.7		-1.7934	0.229899		0.142657	0.0958683	0.207051	0.0467884	0.0643941		1.1	0.75026
7788	1	1.71		-1.78394	0.229347		0.143817	0.0967859	0.208429	0.0470316	0.0646119		1.2	0.768525
7834	1	1.72		-1.77448	0.228796		0.144986	0.0977109	0.209815	0.0472751	0.0648292		1.3	0.785835
7708	1	1.75		-1.74611	0.227157		0.148539	0.100531	0.214017	0.0480076	0.0654782		1.4	0.802184
7698	1	1.77		-1.72719	0.226074		0.150947	0.10245	0.216856	0.0484975	0.0659083		1.5	0.817574
7875	1	1.78		-1.71773	0.225536		0.152163	0.103421	0.218286	0.0487429	0.0661226		1.6	0.832018
7640	1	1.8		-1.69882	0.224466		0.15462	0.105385	0.221169	0.0492345	0.0665496		1.7	0.845535
7678	1	1.81		-1.68936	0.223934		0.15586	0.106379	0.222622	0.0494807	0.0667622		1.8	0.858149
7645	1	1.83		-1.67044	0.222876		0.158365	0.108391	0.225551	0.0499738	0.0671857		1.9	0.869892
7718	1	1.85		-1.65153	0.221827		0.160903	0.110435	0.228509	0.0504679	0.0676068		2	0.880797
7868	1	1.87		-1.63261	0.220786		0.163473	0.11251	0.231498	0.0509627	0.0680254		2.1	0.890903
7679	1	1.9		-1.60424	0.219243		0.16739	0.115684	0.236038	0.0517063	0.0686483		2.2	0.90025
7832	1	1.93		-1.57586	0.217719		0.171382	0.118931	0.240647	0.0524511	0.0692651		2.3	0.908877
7808	1	2.09		-1.42454	0.209954		0.193951	0.137519	0.266388	0.0564319	0.0724367		2.4	0.916827
7693	1	2.13		-1.38671	0.208113		0.199934	0.142509	0.273129	0.0574255	0.0731951		2.5	0.924142
7750	1	2.13		-1.38671	0.208113		0.199934	0.142509	0.273129	0.0574255	0.0731951		2.6	0.930862
7803	1	2.13		-1.38671	0.208113		0.199934	0.142509	0.273129	0.0574255	0.0731951		2.7	0.937027
7673	1	2.15		-1.36779	0.207209		0.202977	0.145056	0.276546	0.0579215	0.0735686		2.8	0.942676
7727	1	2.15		-1.36779	0.207209		0.202977	0.145056	0.276546	0.0579215	0.0735686		2.9	0.947846
7732	1	2.18		-1.33942	0.205872		0.207606	0.148942	0.281728	0.0586643	0.0741216		3	0.952574
7649	1	2.19		-1.32996	0.205431		0.209166	0.150255	0.28347	0.0589115	0.074304		3.1	0.956893
7702	1	2.2		-1.3205	0.204994		0.210735	0.151577	0.28522	0.0591584	0.0744853		3.2	0.960834
7938	1	2.2		-1.3205	0.204994		0.210735	0.151577	0.28522	0.0591584	0.0744853		3.3	0.964429
7908	1	2.24		-1.28267	0.203272		0.217096	0.156952	0.292297	0.060144	0.0752003		3.4	0.967705
7789	1	2.26		-1.26375	0.202428		0.220329	0.159694	0.29588	0.0606351	0.0755515		3.5	0.970688
7771	1	2.27		-1.25429	0.20201		0.221958	0.161077	0.297683	0.0608803	0.0757255		3.6	0.973403
7764	1	2.3		-1.22592	0.200774		0.226896	0.165283	0.303137	0.0616138	0.0762408		3.7	0.975873
7660	1	2.31		-1.21646	0.200368		0.22856	0.166702	0.30497	0.0618576	0.0764104		3.8	0.978119
7669	1	2.31		-1.21646	0.200368		0.22856	0.166702	0.30497	0.0618576	0.0764104		3.9	0.98016
7683	1	2.38		-1.15026	0.197609		0.240442	0.176889	0.318008	0.0635534	0.0775653		4	0.982014
7737	1	2.4		-1.13134	0.196848		0.243914	0.17988	0.321799	0.064034	0.0778847
7772	1	2.4		-1.13134	0.196848		0.243914	0.17988	0.321799	0.064034	0.0778847
7763	1	2.45		-1.08405	0.195001		0.25274	0.187513	0.331402	0.0652273	0.0786621
7706	1	2.48		-1.05568	0.193931		0.258136	0.192199	0.33725	0.065937	0.0791137
7809	1	2.48		-1.05568	0.193931		0.258136	0.192199	0.33725	0.065937	0.0791137
7907	1	2.48		-1.05568	0.193931		0.258136	0.192199	0.33725	0.065937	0.0791137
7897	1	2.49		-1.04622	0.193581		0.259952	0.193779	0.339214	0.0661725	0.0792618
7751	1	2.5		-1.03676	0.193234		0.261775	0.195368	0.341184	0.0664073	0.0794085
7773	1	2.5		-1.03676	0.193234		0.261775	0.195368	0.341184	0.0664073	0.0794085
7648	1	2.55		-0.989472	0.191549		0.271016	0.203444	0.351139	0.0675728	0.0801229
7925	1	2.57		-0.970556	0.190899		0.27477	0.206735	0.355169	0.0680346	0.0803996
7668	1	2.58		-0.961098	0.190579		0.276658	0.208394	0.357194	0.0682645	0.0805359
7823	1	2.58		-0.961098	0.190579		0.276658	0.208394	0.357194	0.0682645	0.0805359
7782	1	2.62		-0.923266	0.189334		0.284293	0.215116	0.365361	0.0691773	0.0810679
7805	1	2.67		-0.875976	0.187856		0.294012	0.22371	0.375715	0.0703021	0.0817023
7786	1	2.68		-0.866518	0.187571		0.295979	0.225454	0.377804	0.0705249	0.0818251
7826	1	2.69		-0.85706	0.18729		0.297954	0.227207	0.3799	0.0707468	0.0819464
7647	1	2.7		-0.847602	0.187013		0.299936	0.228968	0.382002	0.070968	0.0820664
7716	1	2.71		-0.838144	0.186739		0.301926	0.230737	0.384111	0.0711884	0.0821849
7838	1	2.77		-0.781397	0.185172		0.314019	0.241525	0.396886	0.0724935	0.0828666
7741	1	2.82		-0.734107	0.18397		0.324294	0.250737	0.407689	0.0735575	0.0833951
7650	1	2.9		-0.658443	0.182245		0.341089	0.265877	0.425254	0.0752126	0.0841643
7840	1	3		-0.563864	0.180444		0.362654	0.285461	0.447644	0.0771933	0.0849903
7791	1	3.01		-0.554406	0.180286		0.364843	0.287457	0.449907	0.0773857	0.0850645
7689	1	3.02		-0.544948	0.180132		0.367037	0.28946	0.452174	0.077577	0.0851371
7796	1	3.06		-0.507116	0.179557		0.37587	0.297538	0.461282	0.0783315	0.0854117
7661	1	3.09		-0.478743	0.179169		0.382549	0.303663	0.46815	0.0788857	0.0856012
7646	1	3.13		-0.440911	0.178709		0.391524	0.311915	0.477355	0.0796088	0.0858314
7714	1	3.13		-0.440911	0.178709		0.391524	0.311915	0.477355	0.0796088	0.0858314
7684	1	3.23		-0.346331	0.177853		0.414272	0.332939	0.500565	0.0813336	0.0862928
7739	1	3.26		-0.317957	0.177678		0.421174	0.339347	0.507572	0.081827	0.0863989
7738	1	3.28		-0.299042	0.177583		0.425792	0.343642	0.512253	0.0821495	0.0864611
7879	1	3.33		-0.251752	0.17742		0.437392	0.354459	0.523979	0.082933	0.0865869
7643	1	3.36		-0.223378	0.177373		0.444387	0.361	0.531028	0.083387	0.0866416
7733	1	3.37		-0.21392	0.177365		0.446723	0.363187	0.533379	0.0835355	0.0866563
7756	1	3.43		-0.157172	0.177412		0.460788	0.37639	0.547495	0.0843977	0.0867076
7664	1	3.47		-0.119341	0.177528		0.4702	0.385256	0.556906	0.0849438	0.0867059
7700	1	3.5		-0.0909668	0.17766		0.477274	0.391936	0.563959	0.0853378	0.0866855
7755	1	3.62		0.0225285	0.178569		0.505632	0.418857	0.592068	0.0867745	0.0864366
7851	1	3.63		0.0319865	0.178672		0.507996	0.421112	0.594399	0.0868838	0.0864035
7671	1	3.64		0.0414444	0.178779		0.51036	0.423368	0.596728	0.0869915	0.0863685
7797	1	3.64		0.0414444	0.178779		0.51036	0.423368	0.596728	0.0869915	0.0863685
7694	1	3.67		0.0698182	0.179125		0.517447	0.430143	0.603699	0.0873043	0.086252
7867	1	3.71		0.10765	0.179645		0.526887	0.439189	0.612956	0.0876976	0.0860694
7802	1	3.74		0.136024	0.180078		0.533954	0.445979	0.619865	0.0879743	0.0859118
7885	1	3.74		0.136024	0.180078		0.533954	0.445979	0.619865	0.0879743	0.0859118
7686	1	3.83		0.221145	0.181596		0.555062	0.466355	0.640394	0.088707	0.0853318
7758	1	3.83		0.221145	0.181596		0.555062	0.466355	0.640394	0.088707	0.0853318
7736	1	3.89		0.277893	0.182788		0.56903	0.479918	0.653884	0.0891115	0.0848546
7682	1	3.9		0.287351	0.183		0.571347	0.482175	0.656115	0.0891722	0.084768
7824	1	3.93		0.315725	0.18366		0.578282	0.48894	0.662778	0.0893424	0.084496
7688	1	3.95		0.334641	0.184119		0.582888	0.493442	0.667193	0.089446	0.0843044
7676	1	4.02		0.400846	0.185846		0.598891	0.509146	0.682461	0.089745	0.08357
7761	1	4.1		0.47651	0.188042		0.616923	0.526961	0.699532	0.0899625	0.0826089
7880	1	4.13		0.504884	0.188925		0.623606	0.533597	0.705822	0.0900091	0.0822152
7742	1	4.14		0.514342	0.189226		0.625824	0.535803	0.707904	0.0900204	0.08208
7749	1	4.2		0.571089	0.191107		0.639014	0.548972	0.720241	0.0900422	0.0812269
7701	1	4.21		0.580547	0.191433		0.641193	0.551155	0.722271	0.0900382	0.0810779
7715	1	4.29		0.656211	0.194158		0.658409	0.568482	0.738224	0.0899266	0.0798158
7818	1	4.29		0.656211	0.194158		0.658409	0.568482	0.738224	0.0899266	0.0798158
7780	1	4.33		0.694043	0.195599		0.666866	0.577048	0.746005	0.0898174	0.0791393
7641	1	4.36		0.722416	0.196714		0.673139	0.583427	0.751751	0.089712	0.0786126
7871	1	4.42		0.779164	0.199027		0.6855	0.596059	0.763011	0.0894406	0.0775106
7717	1	4.48		0.835912	0.201448		0.697603	0.608515	0.77395	0.0890886	0.0763463
7720	1	4.59		0.939949	0.206157		0.719089	0.630854	0.79315	0.0882354	0.0740602
7854	1	4.59		0.939949	0.206157		0.719089	0.630854	0.79315	0.0882354	0.0740602
7825	1	4.62		0.968323	0.207499		0.724785	0.636829	0.79819	0.0879566	0.073405
7712	1	4.71		1.05344	0.211667		0.741436	0.654432	0.812801	0.0870042	0.071365
7881	1	4.74		1.08182	0.213103		0.746838	0.660189	0.8175	0.0866488	0.0706619
7905	1	4.75		1.09128	0.213586		0.748622	0.662096	0.819047	0.0865262	0.0704251
7864	1	4.77		1.11019	0.21456		0.752165	0.66589	0.822113	0.0862749	0.0699481
7887	1	4.84		1.1764	0.218044		0.764299	0.678968	0.832544	0.085332	0.0682444
7657	1	4.86		1.19531	0.219061		0.76769	0.682645	0.835439	0.0850449	0.0677485
7665	1	4.86		1.19531	0.219061		0.76769	0.682645	0.835439	0.0850449	0.0677485
7729	1	4.88		1.21423	0.220086		0.771046	0.686296	0.838295	0.0847501	0.0672488
7704	1	4.89		1.22369	0.220602		0.772712	0.688112	0.839709	0.0845999	0.0669976
7654	1	4.97		1.29935	0.224809		0.785726	0.702394	0.850684	0.0833316	0.0649585
7784	1	4.98		1.30881	0.225345		0.787314	0.704149	0.852014	0.083165	0.0647002
7822	1	5.01		1.33718	0.226964		0.792026	0.709372	0.855948	0.0826547	0.0639213
7652	1	5.02		1.34664	0.227507		0.79358	0.711099	0.85724	0.0824812	0.0636604
7926	1	5.11		1.43176	0.23249		0.807176	0.72633	0.868464	0.0808457	0.0612879
7728	1	5.13		1.45068	0.233618		0.810103	0.729638	0.870858	0.0804649	0.0607557
7642	1	5.26		1.57363	0.24113		0.828301	0.75045	0.885568	0.0778503	0.0572672
7707	1	5.27		1.58309	0.241721		0.829642	0.752002	0.886639	0.0776398	0.0569975
7906	1	5.29		1.60201	0.242906		0.832298	0.755083	0.888756	0.0772152	0.0564579
7776	1	5.33		1.63984	0.245296		0.837513	0.761161	0.892891	0.0763515	0.0553782
7651	1	5.36		1.66821	0.247106		0.841337	0.765645	0.895906	0.0756918	0.0545686
7884	1	5.44		1.74387	0.252		0.851179	0.777292	0.903592	0.0738866	0.052414
7848	1	5.63		1.92358	0.263996		0.872537	0.803157	0.919901	0.0693796	0.0473647
7710	1	5.74		2.02761	0.271158		0.883666	0.816998	0.928181	0.0666675	0.0445155
7687	1	5.76		2.04653	0.272477		0.885596	0.819428	0.929601	0.0661688	0.044005
7886	1	5.76		2.04653	0.272477		0.885596	0.819428	0.929601	0.0661688	0.044005
7798	1	5.95		2.22623	0.285225		0.90258	0.841201	0.941875	0.0613796	0.0392943
7663	1	5.99		2.26406	0.287957		0.905857	0.845491	0.944194	0.0603656	0.0383378
7637	1	6.16		2.42485	0.299744		0.918702	0.862635	0.953129	0.0560677	0.0344263
7866	1	6.18		2.44376	0.301148		0.920104	0.864539	0.954087	0.0555652	0.0339832
7639	1	6.23		2.49105	0.304673		0.923512	0.869199	0.956404	0.0543135	0.0328917
7873	1	6.28		2.53834	0.30822		0.926786	0.873717	0.95861	0.0530694	0.0318239
7695	1	6.39		2.64238	0.316092		0.93354	0.883174	0.963099	0.0503656	0.0295594
7779	1	6.39		2.64238	0.316092		0.93354	0.883174	0.963099	0.0503656	0.0295594
7894	1	6.39		2.64238	0.316092		0.93354	0.883174	0.963099	0.0503656	0.0295594
7655	1	6.51		2.75587	0.324784		0.940244	0.892765	0.967468	0.0474796	0.0272235
7745	1	6.59		2.83154	0.330635		0.944356	0.898757	0.970101	0.0455991	0.0257448
7691	1	6.63		2.86937	0.333577		0.946311	0.901638	0.97134	0.0446732	0.0250288
7666	1	6.64		2.87883	0.334313		0.94679	0.902347	0.971642	0.0444433	0.0248523
7870	1	6.74		2.97341	0.341717		0.951358	0.909178	0.974498	0.04218	0.02314
7681	1	6.94		3.16257	0.3567		0.959401	0.921538	0.979401	0.0378627	0.02
7787	1	7.06		3.27606	0.365792		0.963598	0.928183	0.98189	0.0354153	0.0182916
7891	1	7.14		3.35172	0.371893		0.966161	0.932316	0.983384	0.0338458	0.0172228
7677	1	7.2		3.40847	0.376488		0.967968	0.935267	0.984425	0.0327016	0.0164567
7719	1	7.39		3.58817	0.391142		0.973095	0.943828	0.987318	0.0292666	0.014223
7753	1	7.49		3.68275	0.398914		0.975464	0.94789	0.988622	0.0275736	0.0131584
7859	1	7.61		3.79625	0.408289		0.978038	0.952393	0.990014	0.0256451	0.0119753
7709	1	7.68		3.86245	0.413781		0.979416	0.954845	0.990747	0.0245715	0.0113303
7898	1	7.71		3.89083	0.41614		0.979981	0.955858	0.991044	0.0241227	0.0110637
7680	1	7.76		3.93812	0.420078		0.980888	0.957498	0.99152	0.0233899	0.010632
7692	1	7.81		3.98541	0.424025		0.981754	0.959079	0.99197	0.0226757	0.0102157
7869	1	7.82		3.99487	0.424815		0.981923	0.959388	0.992057	0.022535	0.0101342
7807	1	7.96		4.12728	0.435909		0.984129	0.963487	0.993184	0.0206421	0.0090549
7804	1	8.1		4.25969	0.44706		0.98607	0.967183	0.994153	0.0188868	0.00808271
7855	1	8.26		4.41101	0.459867		0.988003	0.970962	0.995094	0.017041	0.00709105
7667	1	8.33		4.47722	0.46549		0.988763	0.972478	0.995457	0.0162848	0.0066941
7793	1	8.53		4.66638	0.481619		0.990681	0.976395	0.996354	0.0142864	0.00567218
7847	1	8.77		4.89337	0.501085		0.99256	0.980377	0.9972	0.0121825	0.0046408
7861	1	9.45		5.53651	0.556793		0.996075	0.988401	0.998679	0.00767392	0.0026035

## Sheet: PRNT50>=40
ID	Intercept	IgG OD ratio		lp	SE		Pr(PRNT50>=1:40)	95% Confidence Interval		-	+		lp	Probability					covariance matrix
7722	1	0.08		-2.0424	0.284622		0.114822	0.0691216	0.184742	0.0457008	0.06992		-4	0.0179862			Coef	SE	Intercept	IgG
7721	1	0.09		-2.03294	0.283941		0.115787	0.0698193	0.185969	0.0459679	0.0701817		-3.9	0.0198403		Intercept	-2.11806	0.290108	0.0841628	-0.0200088
7653	1	0.12		-2.00457	0.281904		0.118724	0.0719509	0.189688	0.0467731	0.0709641		-3.8	0.0218813		IgG	0.945794	0.0869759	-0.0200088	0.00756481
7747	1	0.14		-1.98565	0.280551		0.120717	0.0734044	0.192201	0.047313	0.0714831		-3.7	0.024127
7670	1	0.17		-1.95728	0.278529		0.123762	0.0756344	0.196019	0.0481274	0.0722575		-3.6	0.026597
7711	1	0.18		-1.94782	0.277858		0.124791	0.0763911	0.197305	0.0484	0.0725144		-3.5	0.0293122
7839	1	0.2		-1.92891	0.276518		0.126872	0.077925	0.199898	0.0489468	0.0730263		-3.4	0.0322955
7762	1	0.21		-1.91945	0.275849		0.127923	0.0787022	0.201204	0.049221	0.0732813		-3.3	0.0355712
7899	1	0.22		-1.90999	0.275182		0.128982	0.0794863	0.202518	0.0494956	0.0735356		-3.2	0.0391657
7836	1	0.26		-1.87216	0.272525		0.133292	0.0826931	0.207838	0.0505991	0.0745453		-3.1	0.0431073
7778	1	0.33		-1.80595	0.26792		0.141128	0.0885818	0.217409	0.0525462	0.0762809		-3	0.0474259
7656	1	0.4		-1.73975	0.263375		0.149345	0.0948365	0.227315	0.0545086	0.0779703		-2.9	0.0521536
7746	1	0.4		-1.73975	0.263375		0.149345	0.0948365	0.227315	0.0545086	0.0779703		-2.8	0.0573242
7685	1	0.54		-1.60734	0.254478		0.166959	0.108504	0.24814	0.0584548	0.081181		-2.7	0.0629734
7672	1	0.61		-1.54113	0.250134		0.176371	0.115946	0.259059	0.060425	0.0826875		-2.6	0.0691384
7699	1	0.61		-1.54113	0.250134		0.176371	0.115946	0.259059	0.060425	0.0826875		-2.5	0.0758582
7757	1	0.69		-1.46547	0.24526		0.187633	0.124971	0.271949	0.0626617	0.0843162		-2.4	0.0831727
7769	1	0.69		-1.46547	0.24526		0.187633	0.124971	0.271949	0.0626617	0.0843162		-2.3	0.091123
7865	1	0.76		-1.39926	0.241079		0.197933	0.133336	0.283585	0.064597	0.0856518		-2.2	0.0997505
7924	1	0.77		-1.3898	0.240488		0.199439	0.134568	0.285275	0.0648713	0.0858354		-2.1	0.109097
7850	1	0.77		-1.3898	0.240488		0.199439	0.134568	0.285275	0.0648713	0.0858354		-2	0.119203
7638	1	0.81		-1.35197	0.238143		0.205548	0.139586	0.292099	0.0659621	0.0865507		-1.9	0.130108
7916	1	0.82		-1.34251	0.237561		0.207097	0.140864	0.293822	0.066233	0.0867247		-1.8	0.141851
7781	1	0.83		-1.33306	0.23698		0.208654	0.142151	0.295551	0.0665033	0.0868967		-1.7	0.154465
7909	1	0.85		-1.31414	0.235825		0.211795	0.144754	0.29903	0.0670414	0.0872348		-1.6	0.167982
7675	1	0.91		-1.25739	0.232403		0.221423	0.152788	0.309623	0.0686356	0.0882001		-1.5	0.182426
7754	1	0.95		-1.21956	0.23016		0.228014	0.158334	0.316815	0.0696794	0.0888012		-1.4	0.197816
7690	1	1.02		-1.15335	0.226308		0.239877	0.168413	0.329645	0.0714642	0.0897683		-1.3	0.214165
7790	1	1.05		-1.12498	0.224688		0.245089	0.172878	0.335237	0.072211	0.0901485		-1.2	0.231475
7659	1	1.1		-1.07769	0.222029		0.253943	0.180514	0.344679	0.0734292	0.0907354		-1.1	0.24974
7744	1	1.1		-1.07769	0.222029		0.253943	0.180514	0.344679	0.0734292	0.0907354		-1	0.268941
7674	1	1.16		-1.02094	0.21891		0.264844	0.19	0.356204	0.0748433	0.0913602		-0.9	0.28905
7774	1	1.16		-1.02094	0.21891		0.264844	0.19	0.356204	0.0748433	0.0913602		-0.8	0.310026
7770	1	1.18		-1.00203	0.217889		0.268543	0.193241	0.360092	0.0753023	0.0915488		-0.7	0.331812
7816	1	1.23		-0.954738	0.215374		0.277933	0.201512	0.36991	0.0764211	0.0919767		-0.6	0.354344
7863	1	1.23		-0.954738	0.215374		0.277933	0.201512	0.36991	0.0764211	0.0919767		-0.5	0.377541
7748	1	1.28		-0.907448	0.212919		0.287522	0.210026	0.379864	0.0774965	0.0923415		-0.4	0.401312
7658	1	1.31		-0.879074	0.211476		0.29337	0.21525	0.385899	0.0781199	0.0925297		-0.3	0.425557
7852	1	1.32		-0.869616	0.210999		0.295334	0.21701	0.387921	0.0783239	0.0925873		-0.2	0.450166
7740	1	1.39		-0.80341	0.207737		0.309296	0.229599	0.402214	0.079697	0.092918		-0.1	0.475021
7768	1	1.39		-0.80341	0.207737		0.309296	0.229599	0.402214	0.079697	0.092918		0	0.5
7644	1	1.5		-0.699373	0.202873		0.331951	0.250302	0.425132	0.0816496	0.0931804		0.1	0.524979
7662	1	1.51		-0.689915	0.202447		0.334052	0.252238	0.427241	0.081814	0.0931887		0.2	0.549834
7734	1	1.51		-0.689915	0.202447		0.334052	0.252238	0.427241	0.081814	0.0931887		0.3	0.574443
7892	1	1.52		-0.680457	0.202025		0.336159	0.254183	0.429354	0.0819762	0.0931944		0.4	0.598688
7775	1	1.53		-0.670999	0.201605		0.338273	0.256137	0.431471	0.0821362	0.0931975		0.5	0.622459
7703	1	1.55		-0.652083	0.200774		0.34252	0.260071	0.435716	0.0824494	0.0931959		0.6	0.645656
7705	1	1.57		-0.633167	0.199955		0.346793	0.264039	0.439977	0.0827533	0.0931841		0.7	0.668188
7817	1	1.57		-0.633167	0.199955		0.346793	0.264039	0.439977	0.0827533	0.0931841		0.8	0.689974
7713	1	1.61		-0.595336	0.198352		0.355412	0.272078	0.448541	0.0833335	0.0931297		0.9	0.71095
7752	1	1.62		-0.585878	0.197959		0.357581	0.274109	0.450691	0.0834727	0.0931098		1	0.731059
7723	1	1.7		-0.510214	0.194924		0.375143	0.290643	0.468003	0.0845008	0.0928597		1.1	0.75026
7788	1	1.71		-0.500756	0.194559		0.377363	0.292744	0.47018	0.0846185	0.0928173		1.2	0.768525
7834	1	1.72		-0.491298	0.194197		0.379588	0.294854	0.47236	0.0847337	0.0927724		1.3	0.785835
7708	1	1.75		-0.462924	0.193131		0.386292	0.301227	0.478915	0.085065	0.0926231		1.4	0.802184
7698	1	1.77		-0.444009	0.192436		0.390786	0.305513	0.483298	0.0852737	0.0925116		1.5	0.817574
7875	1	1.78		-0.434551	0.192094		0.39304	0.307666	0.485492	0.0853744	0.0924522		1.6	0.832018
7640	1	1.8		-0.415635	0.191419		0.397562	0.311993	0.489888	0.0855684	0.0923263		1.7	0.845535
7678	1	1.81		-0.406177	0.191087		0.399829	0.314167	0.492089	0.0856618	0.0922599		1.8	0.858149
7645	1	1.83		-0.387261	0.190433		0.404377	0.318536	0.496497	0.0858411	0.09212		1.9	0.869892
7718	1	1.85		-0.368345	0.189792		0.408941	0.32293	0.500912	0.0860106	0.0919709		2	0.880797
7868	1	1.87		-0.349429	0.189165		0.413521	0.32735	0.505334	0.0861704	0.0918126		2.1	0.890903
7679	1	1.9		-0.321055	0.188251		0.420419	0.334027	0.511977	0.0863917	0.0915585		2.2	0.90025
7832	1	1.93		-0.292681	0.187369		0.427348	0.340756	0.518632	0.0865911	0.0912844		2.3	0.908877
7808	1	2.09		-0.141354	0.183222		0.46472	0.377431	0.554226	0.0872896	0.0895057		2.4	0.916827
7693	1	2.13		-0.103523	0.182336		0.474142	0.386772	0.563125	0.0873703	0.0889828		2.5	0.924142
7750	1	2.13		-0.103523	0.182336		0.474142	0.386772	0.563125	0.0873703	0.0889828		2.6	0.930862
7803	1	2.13		-0.103523	0.182336		0.474142	0.386772	0.563125	0.0873703	0.0889828		2.7	0.937027
7673	1	2.15		-0.0846067	0.181916		0.478861	0.391464	0.567571	0.087397	0.0887105		2.8	0.942676
7727	1	2.15		-0.0846067	0.181916		0.478861	0.391464	0.567571	0.087397	0.0887105		2.9	0.947846
7732	1	2.18		-0.0562329	0.181317		0.485945	0.398525	0.574234	0.0874202	0.0882887		3	0.952574
7649	1	2.19		-0.0467749	0.181125		0.488308	0.400885	0.576453	0.0874234	0.0881446		3.1	0.956893
7702	1	2.2		-0.037317	0.180937		0.490672	0.403247	0.578671	0.0874245	0.0879988		3.2	0.960834
7938	1	2.2		-0.037317	0.180937		0.490672	0.403247	0.578671	0.0874245	0.0879988		3.3	0.964429
7908	1	2.24		0.000514772	0.180224		0.500129	0.412722	0.587528	0.0874069	0.0873991		3.4	0.967705
7789	1	2.26		0.0194307	0.179893		0.504858	0.417472	0.591947	0.0873853	0.0870895		3.5	0.970688
7771	1	2.27		0.0288886	0.179733		0.507222	0.41985	0.594154	0.0873712	0.0869323		3.6	0.973403
7764	1	2.3		0.0572624	0.179278		0.514312	0.426995	0.600763	0.0873166	0.0864516		3.7	0.975873
7660	1	2.31		0.0667204	0.179134		0.516674	0.42938	0.602962	0.0872942	0.0862883		3.8	0.978119
7669	1	2.31		0.0667204	0.179134		0.516674	0.42938	0.602962	0.0872942	0.0862883		3.9	0.98016
7683	1	2.38		0.132926	0.178245		0.533183	0.446102	0.618288	0.087081	0.085105		4	0.982014
7737	1	2.4		0.151842	0.178029		0.537888	0.450885	0.622642	0.0870023	0.0847544
7772	1	2.4		0.151842	0.178029		0.537888	0.450885	0.622642	0.0870023	0.0847544
7763	1	2.45		0.199132	0.177561		0.549619	0.462847	0.633474	0.0867722	0.0838551
7706	1	2.48		0.227505	0.17733		0.556632	0.47002	0.639933	0.0866118	0.0833006
7809	1	2.48		0.227505	0.17733		0.556632	0.47002	0.639933	0.0866118	0.0833006
7907	1	2.48		0.227505	0.17733		0.556632	0.47002	0.639933	0.0866118	0.0833006
7897	1	2.49		0.236963	0.177262		0.558965	0.47241	0.642079	0.0865547	0.0831134
7751	1	2.5		0.246421	0.177198		0.561295	0.4748	0.64422	0.0864958	0.082925
7773	1	2.5		0.246421	0.177198		0.561295	0.4748	0.64422	0.0864958	0.082925
7648	1	2.55		0.293711	0.176942		0.572904	0.486729	0.65487	0.086175	0.0819659
7925	1	2.57		0.312627	0.176869		0.577526	0.491492	0.659101	0.0860347	0.0815746
7668	1	2.58		0.322085	0.176839		0.579832	0.49387	0.66121	0.085962	0.0813774
7823	1	2.58		0.322085	0.176839		0.579832	0.49387	0.66121	0.085962	0.0813774
7782	1	2.62		0.359917	0.176762		0.58902	0.503366	0.669599	0.0856546	0.0805785
7805	1	2.67		0.407206	0.176762		0.600418	0.515183	0.679976	0.0852344	0.0795579
7786	1	2.68		0.416664	0.176775		0.602685	0.517539	0.682036	0.0851457	0.0793511
7826	1	2.69		0.426122	0.176792		0.604947	0.519892	0.684091	0.0850555	0.0791433
7647	1	2.7		0.43558	0.176814		0.607205	0.522242	0.68614	0.0849637	0.0789347
7716	1	2.71		0.445038	0.176839		0.609459	0.524588	0.688184	0.0848705	0.0787252
7838	1	2.77		0.501786	0.177083		0.622879	0.538599	0.70033	0.0842801	0.0774508
7741	1	2.82		0.549076	0.177403		0.633921	0.550172	0.710289	0.0837492	0.0763675
7650	1	2.9		0.624739	0.178135		0.651296	0.568466	0.725893	0.0828299	0.0745974
7840	1	3		0.719319	0.179426		0.672457	0.59089	0.744786	0.0815674	0.0723288
7791	1	3.01		0.728776	0.179578		0.674537	0.593102	0.746636	0.0814346	0.0720989
7689	1	3.02		0.738234	0.179733		0.67661	0.595309	0.748478	0.0813006	0.0718685
7796	1	3.06		0.776066	0.180397		0.684832	0.604078	0.755773	0.0807533	0.0709417
7661	1	3.09		0.80444	0.180937		0.690923	0.610592	0.761165	0.0803311	0.0702416
7646	1	3.13		0.842272	0.181713		0.698943	0.61919	0.768245	0.079753	0.0693019
7714	1	3.13		0.842272	0.181713		0.698943	0.61919	0.768245	0.079753	0.0693019
7684	1	3.23		0.936851	0.183927		0.718463	0.640228	0.785388	0.0782352	0.0669253
7739	1	3.26		0.965225	0.184666		0.724167	0.646406	0.790372	0.0777605	0.0662055
7738	1	3.28		0.984141	0.185178		0.727929	0.65049	0.793653	0.0774393	0.0657242
7879	1	3.33		1.03143	0.186521		0.737193	0.660573	0.801709	0.0766199	0.0645161
7643	1	3.36		1.0598	0.187371		0.742653	0.666536	0.806441	0.0761174	0.0637882
7733	1	3.37		1.06926	0.187661		0.744457	0.668508	0.808002	0.0759482	0.0635452
7756	1	3.43		1.12601	0.189478		0.755102	0.680187	0.817185	0.0749146	0.0620827
7664	1	3.47		1.16384	0.19076		0.76203	0.687821	0.823135	0.0742089	0.0611045
7700	1	3.5		1.19222	0.191756		0.767137	0.693466	0.827507	0.0736712	0.0603695
7755	1	3.62		1.30571	0.19604		0.786795	0.715342	0.844218	0.0714526	0.057423
7851	1	3.63		1.31517	0.196418		0.788377	0.717114	0.845554	0.0712631	0.0571773
7671	1	3.64		1.32463	0.196799		0.78995	0.718878	0.846882	0.0710729	0.0569316
7797	1	3.64		1.32463	0.196799		0.78995	0.718878	0.846882	0.0710729	0.0569316
7694	1	3.67		1.353	0.19796		0.79462	0.724121	0.850814	0.0704983	0.0561947
7867	1	3.71		1.39083	0.199551		0.800725	0.731002	0.855938	0.0697232	0.0552128
7802	1	3.74		1.41921	0.200776		0.805214	0.736079	0.859691	0.0691354	0.0544772
7885	1	3.74		1.41921	0.200776		0.805214	0.736079	0.859691	0.0691354	0.0544772
7686	1	3.83		1.50433	0.204605		0.818219	0.750878	0.870496	0.0673409	0.0522772
7758	1	3.83		1.50433	0.204605		0.818219	0.750878	0.870496	0.0673409	0.0522772
7736	1	3.89		1.56108	0.207283		0.826508	0.760387	0.877326	0.0661209	0.0508186
7682	1	3.9		1.57053	0.207739		0.82786	0.761944	0.878436	0.0659159	0.0505763
7824	1	3.93		1.59891	0.209122		0.831866	0.766567	0.881716	0.0652983	0.0498508
7688	1	3.95		1.61782	0.210056		0.834495	0.76961	0.883863	0.0648843	0.0493685
7676	1	4.02		1.68403	0.213408		0.843437	0.780014	0.891127	0.063423	0.04769
7761	1	4.1		1.75969	0.217384		0.853171	0.791439	0.898964	0.0617322	0.0457927
7880	1	4.13		1.78807	0.218913		0.85669	0.795597	0.901778	0.0610934	0.0450877
7742	1	4.14		1.79752	0.219427		0.857847	0.796967	0.902701	0.0608799	0.0448536
7749	1	4.2		1.85427	0.222559		0.864628	0.805033	0.908086	0.0595945	0.0434583
7701	1	4.21		1.86373	0.223089		0.865731	0.806352	0.908959	0.0593795	0.0432274
7715	1	4.29		1.93939	0.227401		0.874285	0.816631	0.915684	0.0576545	0.0413985
7818	1	4.29		1.93939	0.227401		0.874285	0.816631	0.915684	0.0576545	0.0413985
7780	1	4.33		1.97723	0.229606		0.878385	0.821596	0.918882	0.0567892	0.040497
7641	1	4.36		2.0056	0.23128		0.881384	0.825244	0.92121	0.0561395	0.0398268
7871	1	4.42		2.06235	0.23468		0.887189	0.83235	0.925692	0.0548393	0.0385025
7717	1	4.48		2.11909	0.238145		0.892745	0.839206	0.929946	0.0535396	0.0372007
7720	1	4.59		2.22313	0.24466		0.902308	0.851143	0.937184	0.0511642	0.0348762
7854	1	4.59		2.22313	0.24466		0.902308	0.851143	0.937184	0.0511642	0.0348762
7825	1	4.62		2.25151	0.246472		0.90478	0.854261	0.939037	0.0505192	0.0342568
7712	1	4.71		2.33663	0.25199		0.911865	0.863271	0.944303	0.0485945	0.032438
7881	1	4.74		2.365	0.253856		0.914119	0.866162	0.945964	0.0479572	0.0318451
7905	1	4.75		2.37446	0.254481		0.914859	0.867114	0.946508	0.0477452	0.0316489
7864	1	4.77		2.39337	0.255736		0.916321	0.868998	0.94758	0.0473222	0.031259
7887	1	4.84		2.45958	0.26017		0.921259	0.875408	0.951178	0.0458511	0.0299185
7657	1	4.86		2.4785	0.261449		0.922621	0.877187	0.952163	0.0454337	0.0295425
7665	1	4.86		2.4785	0.261449		0.922621	0.877187	0.952163	0.0454337	0.0295425
7729	1	4.88		2.49741	0.262734		0.92396	0.878943	0.95313	0.0450176	0.0291696
7704	1	4.89		2.50687	0.263378		0.924622	0.879812	0.953606	0.0448102	0.0289844
7654	1	4.97		2.58253	0.268577		0.929729	0.886565	0.95726	0.0431641	0.0275312
7784	1	4.98		2.59199	0.269232		0.930344	0.887384	0.957698	0.0429602	0.0273532
7822	1	5.01		2.62037	0.271206		0.932161	0.88981	0.958985	0.0423508	0.0268239
7652	1	5.02		2.62982	0.271866		0.932756	0.890608	0.959406	0.0421486	0.026649
7926	1	5.11		2.71494	0.277861		0.937903	0.897554	0.963015	0.0403487	0.0251121
7728	1	5.13		2.73386	0.279205		0.938995	0.899041	0.963775	0.039954	0.0247794
7642	1	5.26		2.85681	0.288047		0.94567	0.908232	0.968366	0.0374373	0.0226964
7707	1	5.27		2.86627	0.288734		0.946154	0.908906	0.968696	0.0372475	0.0225418
7906	1	5.29		2.88519	0.290112		0.947109	0.91024	0.969344	0.0368693	0.0222351
7776	1	5.33		2.92302	0.292878		0.948973	0.912853	0.970604	0.0361197	0.0216313
7651	1	5.36		2.95139	0.294963		0.950329	0.914766	0.971516	0.0355634	0.0211868
7884	1	5.44		3.02706	0.300562		0.953782	0.919676	0.973818	0.0341055	0.0200366
7848	1	5.63		3.20676	0.314079		0.961088	0.930291	0.978592	0.0307971	0.0175042
7710	1	5.74		3.3108	0.322032		0.964797	0.935813	0.98096	0.0289845	0.0161625
7687	1	5.76		3.32971	0.323488		0.965434	0.936771	0.981362	0.0286632	0.015928
7886	1	5.76		3.32971	0.323488		0.965434	0.936771	0.981362	0.0286632	0.015928
7798	1	5.95		3.50941	0.337449		0.970954	0.945216	0.984795	0.0257386	0.0138407
7663	1	5.99		3.54724	0.340418		0.972003	0.94685	0.985435	0.0251524	0.0134325
7637	1	6.16		3.70803	0.353138		0.976061	0.953286	0.987874	0.022775	0.0118124
7866	1	6.18		3.72694	0.354645		0.976499	0.953992	0.988133	0.0225073	0.0116336
7639	1	6.23		3.77423	0.358422		0.97756	0.955711	0.988757	0.0218491	0.011197
7873	1	6.28		3.82152	0.362211		0.978575	0.957368	0.98935	0.0212064	0.010775
7695	1	6.39		3.92556	0.370592		0.980651	0.960804	0.990547	0.0198465	0.00989624
7779	1	6.39		3.92556	0.370592		0.980651	0.960804	0.990547	0.0198465	0.00989624
7894	1	6.39		3.92556	0.370592		0.980651	0.960804	0.990547	0.0198465	0.00989624
7655	1	6.51		4.03906	0.379798		0.982691	0.964245	0.991702	0.0184459	0.00901162
7745	1	6.59		4.11472	0.38597		0.983932	0.966373	0.992394	0.0175589	0.0084624
7691	1	6.63		4.15255	0.389066		0.984519	0.96739	0.992719	0.0171292	0.00819939
7666	1	6.64		4.16201	0.389841		0.984663	0.96764	0.992798	0.0170232	0.00813482
7870	1	6.74		4.25659	0.397613		0.986027	0.970034	0.993542	0.0159934	0.00751426
7681	1	6.94		4.44575	0.413267		0.988408	0.974313	0.99481	0.0140947	0.00640203
7787	1	7.06		4.55924	0.422725		0.989639	0.976585	0.995449	0.0130531	0.00581021
7891	1	7.14		4.63491	0.429056		0.990386	0.977989	0.995831	0.0123973	0.0054445
7677	1	7.2		4.69166	0.433816		0.990912	0.978987	0.996096	0.0119249	0.00518451
7719	1	7.39		4.87136	0.448959		0.992395	0.981861	0.996831	0.0105341	0.00443617
7753	1	7.49		4.96594	0.456967		0.993077	0.983214	0.997161	0.00986285	0.00408453
7859	1	7.61		5.07943	0.466609		0.993815	0.984706	0.997512	0.00910912	0.00369745
7709	1	7.68		5.14564	0.472249		0.994209	0.985515	0.997697	0.00869429	0.00348805
7898	1	7.71		5.17401	0.47467		0.99437	0.985848	0.997772	0.0085219	0.00340181
7680	1	7.76		5.2213	0.478709		0.994629	0.986387	0.997891	0.0082416	0.00326259
7692	1	7.81		5.26859	0.482753		0.994876	0.986906	0.998004	0.00796987	0.00312882
7869	1	7.82		5.27805	0.483562		0.994924	0.987007	0.998026	0.00791653	0.0031027
7807	1	7.96		5.41046	0.494916		0.99555	0.988346	0.998309	0.00720385	0.00275828
7804	1	8.1		5.54287	0.506309		0.9961	0.989549	0.998551	0.00655148	0.00245072
7855	1	8.26		5.6942	0.519372		0.996646	0.990772	0.998785	0.00587398	0.0021396
7667	1	8.33		5.7604	0.525101		0.99686	0.991261	0.998876	0.00559885	0.0020158
7793	1	8.53		5.94956	0.541513		0.9974	0.992521	0.999099	0.00487844	0.00169904
7847	1	8.77		6.17655	0.561285		0.997927	0.993797	0.999309	0.00413014	0.00138227
7861	1	9.45		6.81969	0.617701		0.998909	0.996349	0.999675	0.00256049	0.000765549

## Sheet: PRNT50>=20
ID	Intercept	IgG OD ratio		lp	SE		Pr(PRNT50>=1:20)	95% Confidence Interval		-	+		lp	Probability					covariance matrix
7722	1	0.08		-0.464742	0.266651		0.385862	0.27143	0.514469	0.114431	0.128608		-4	0.0179862			Coef	SE	Intercept	IgG
7721	1	0.09		-0.455284	0.266129		0.388105	0.273508	0.516576	0.114597	0.128471		-3.9	0.0198403		Intercept	-0.540405	0.270885	0.0733789	-0.0145298
7653	1	0.12		-0.42691	0.264576		0.394864	0.279795	0.522899	0.11507	0.128034		-3.8	0.0218813		IgG	0.945794	0.0869759	-0.0145298	0.00756481
7747	1	0.14		-0.407994	0.26355		0.399393	0.284031	0.527115	0.115362	0.127721		-3.7	0.024127
7670	1	0.17		-0.37962	0.262026		0.406218	0.290452	0.533437	0.115767	0.127219		-3.6	0.026597
7711	1	0.18		-0.370162	0.261521		0.408502	0.29261	0.535545	0.115892	0.127043		-3.5	0.0293122
7839	1	0.2		-0.351246	0.260518		0.41308	0.296951	0.539758	0.11613	0.126678		-3.4	0.0322955
7762	1	0.21		-0.341788	0.260019		0.415375	0.299134	0.541864	0.116241	0.126489		-3.3	0.0355712
7899	1	0.22		-0.332331	0.259522		0.417674	0.301325	0.54397	0.116348	0.126296		-3.2	0.0391657
7836	1	0.26		-0.294499	0.257555		0.426903	0.310174	0.552385	0.116729	0.125482		-3.1	0.0431073
7778	1	0.33		-0.228293	0.254191		0.443173	0.325962	0.567074	0.117212	0.1239		-3	0.0474259
7656	1	0.4		-0.162088	0.250929		0.459567	0.342109	0.581695	0.117457	0.122128		-2.9	0.0521536
7746	1	0.4		-0.162088	0.250929		0.459567	0.342109	0.581695	0.117457	0.122128		-2.8	0.0573242
7685	1	0.54		-0.0296763	0.24473		0.492581	0.375347	0.610638	0.117235	0.118056		-2.7	0.0629734
7672	1	0.61		0.0365293	0.2418		0.509131	0.392361	0.624914	0.116771	0.115783		-2.6	0.0691384
7699	1	0.61		0.0365293	0.2418		0.509131	0.392361	0.624914	0.116771	0.115783		-2.5	0.0758582
7757	1	0.69		0.112193	0.238599		0.528019	0.412059	0.641032	0.11596	0.113013		-2.4	0.0831727
7769	1	0.69		0.112193	0.238599		0.528019	0.412059	0.641032	0.11596	0.113013		-2.3	0.091123
7865	1	0.76		0.178398	0.23593		0.544482	0.429467	0.654939	0.115014	0.110457		-2.2	0.0997505
7924	1	0.77		0.187856	0.235559		0.546826	0.431965	0.65691	0.114862	0.110083		-2.1	0.109097
7850	1	0.77		0.187856	0.235559		0.546826	0.431965	0.65691	0.114862	0.110083		-2	0.119203
7638	1	0.81		0.225688	0.234102		0.556184	0.441974	0.664749	0.114209	0.108565		-1.9	0.130108
7916	1	0.82		0.235146	0.233745		0.558517	0.444481	0.666698	0.114036	0.10818		-1.8	0.141851
7781	1	0.83		0.244604	0.23339		0.560848	0.44699	0.668642	0.113858	0.107794		-1.7	0.154465
7909	1	0.85		0.26352	0.232688		0.565501	0.452011	0.672517	0.11349	0.107015		-1.6	0.167982
7675	1	0.91		0.320268	0.230649		0.579389	0.467096	0.684027	0.112293	0.104637		-1.5	0.182426
7754	1	0.95		0.358099	0.229346		0.58858	0.477161	0.691602	0.111419	0.103021		-1.4	0.197816
7690	1	1.02		0.424305	0.227175		0.604513	0.494761	0.704656	0.109752	0.100143		-1.3	0.214165
7790	1	1.05		0.452679	0.226289		0.611276	0.502288	0.710169	0.108988	0.098893		-1.2	0.231475
7659	1	1.1		0.499969	0.224871		0.622452	0.514801	0.719244	0.107651	0.0967921		-1.1	0.24974
7744	1	1.1		0.499969	0.224871		0.622452	0.514801	0.719244	0.107651	0.0967921		-1	0.268941
7674	1	1.16		0.556716	0.223269		0.635692	0.529742	0.729941	0.10595	0.0942486		-0.9	0.28905
7774	1	1.16		0.556716	0.223269		0.635692	0.529742	0.729941	0.10595	0.0942486		-0.8	0.310026
7770	1	1.18		0.575632	0.22276		0.640062	0.5347	0.733458	0.105362	0.0933968		-0.7	0.331812
7816	1	1.23		0.622922	0.221541		0.650883	0.547036	0.742144	0.103847	0.0912613		-0.6	0.354344
7863	1	1.23		0.622922	0.221541		0.650883	0.547036	0.742144	0.103847	0.0912613		-0.5	0.377541
7748	1	1.28		0.670212	0.220402		0.661551	0.559276	0.750672	0.102274	0.0891213		-0.4	0.401312
7658	1	1.31		0.698585	0.219756		0.667874	0.566568	0.755711	0.101306	0.0878371		-0.3	0.425557
7852	1	1.32		0.708043	0.219548		0.669969	0.56899	0.757378	0.100979	0.0874092		-0.2	0.450166
7740	1	1.39		0.774249	0.218179		0.684439	0.585797	0.768859	0.0986421	0.0844197		-0.1	0.475021
7768	1	1.39		0.774249	0.218179		0.684439	0.585797	0.768859	0.0986421	0.0844197		0	0.5
7644	1	1.5		0.878286	0.216357		0.706467	0.611644	0.78623	0.0948233	0.0797626		0.1	0.524979
7662	1	1.51		0.887744	0.216212		0.708424	0.613955	0.787767	0.0944691	0.0793428		0.2	0.549834
7734	1	1.51		0.887744	0.216212		0.708424	0.613955	0.787767	0.0944691	0.0793428		0.3	0.574443
7892	1	1.52		0.897202	0.21607		0.710374	0.61626	0.789298	0.0941138	0.0789237		0.4	0.598688
7775	1	1.53		0.90666	0.215931		0.712316	0.618559	0.790822	0.0937575	0.0785054		0.5	0.622459
7703	1	1.55		0.925576	0.215664		0.716177	0.623135	0.793848	0.0930424	0.077671		0.6	0.645656
7705	1	1.57		0.944492	0.215411		0.720006	0.627682	0.796846	0.0923239	0.0768399		0.7	0.668188
7817	1	1.57		0.944492	0.215411		0.720006	0.627682	0.796846	0.0923239	0.0768399		0.8	0.689974
7713	1	1.61		0.982324	0.214946		0.727569	0.636691	0.802757	0.0908783	0.0751883		0.9	0.71095
7752	1	1.62		0.991782	0.214838		0.72944	0.638924	0.804217	0.0905153	0.0747777		1	0.731059
7723	1	1.7		1.06745	0.214103		0.744111	0.656515	0.815641	0.0875953	0.0715298		1.1	0.75026
7788	1	1.71		1.0769	0.214026		0.745907	0.658679	0.817036	0.0872289	0.0711287		1.2	0.768525
7834	1	1.72		1.08636	0.213954		0.747696	0.660834	0.818425	0.0868621	0.0707287		1.3	0.785835
7708	1	1.75		1.11473	0.213757		0.753011	0.66725	0.822547	0.0857611	0.0695359		1.4	0.802184
7698	1	1.77		1.13365	0.213643		0.756512	0.671485	0.825259	0.0850267	0.0687468		1.5	0.817574
7875	1	1.78		1.14311	0.213591		0.75825	0.673591	0.826604	0.0846594	0.068354		1.6	0.832018
7640	1	1.8		1.16202	0.213499		0.7617	0.677775	0.829273	0.083925	0.0675724		1.7	0.845535
7678	1	1.81		1.17148	0.213458		0.763413	0.679855	0.830596	0.0835579	0.0671835		1.8	0.858149
7645	1	1.83		1.1904	0.213386		0.766812	0.683988	0.833222	0.0828241	0.0664095		1.9	0.869892
7718	1	1.85		1.20931	0.213329		0.770178	0.688087	0.835819	0.0820909	0.0656409		2	0.880797
7868	1	1.87		1.22823	0.213286		0.773509	0.69215	0.838386	0.0813588	0.0648777		2.1	0.890903
7679	1	1.9		1.2566	0.213248		0.778441	0.698178	0.842184	0.0802627	0.0637432		2.2	0.90025
7832	1	1.93		1.28498	0.213242		0.783296	0.704126	0.845917	0.0791699	0.0626214		2.3	0.908877
7808	1	2.09		1.43631	0.213748		0.807882	0.734458	0.864743	0.073424	0.0568607		2.4	0.916827
7693	1	2.13		1.47414	0.214016		0.813685	0.74167	0.869166	0.0720156	0.055481		2.5	0.924142
7750	1	2.13		1.47414	0.214016		0.813685	0.74167	0.869166	0.0720156	0.055481		2.6	0.930862
7803	1	2.13		1.47414	0.214016		0.813685	0.74167	0.869166	0.0720156	0.055481		2.7	0.937027
7673	1	2.15		1.49305	0.214171		0.816536	0.74522	0.871337	0.0713163	0.0548005		2.8	0.942676
7727	1	2.15		1.49305	0.214171		0.816536	0.74522	0.871337	0.0713163	0.0548005		2.9	0.947846
7732	1	2.18		1.52143	0.21443		0.820748	0.750474	0.87454	0.070274	0.0537913		3	0.952574
7649	1	2.19		1.53088	0.214523		0.822136	0.752207	0.875594	0.0699284	0.053458		3.1	0.956893
7702	1	2.2		1.54034	0.21462		0.823515	0.753931	0.876641	0.0695837	0.0531263		3.2	0.960834
7938	1	2.2		1.54034	0.21462		0.823515	0.753931	0.876641	0.0695837	0.0531263		3.3	0.964429
7908	1	2.24		1.57817	0.215041		0.828946	0.760731	0.880761	0.0682144	0.051815		3.4	0.967705
7789	1	2.26		1.59709	0.215273		0.831611	0.764076	0.88278	0.0675356	0.0511688		3.5	0.970688
7771	1	2.27		1.60655	0.215394		0.832932	0.765734	0.88378	0.0671978	0.0508481		3.6	0.973403
7764	1	2.3		1.63492	0.215777		0.836843	0.770652	0.886738	0.0661904	0.0498952		3.7	0.975873
7660	1	2.31		1.64438	0.215912		0.83813	0.772273	0.887711	0.0658567	0.0495806		3.8	0.978119
7669	1	2.31		1.64438	0.215912		0.83813	0.772273	0.887711	0.0658567	0.0495806		3.9	0.98016
7683	1	2.38		1.71059	0.21695		0.846912	0.783361	0.894335	0.0635508	0.0474229		4	0.982014
7737	1	2.4		1.7295	0.217277		0.849349	0.786447	0.896169	0.0629019	0.0468204
7772	1	2.4		1.7295	0.217277		0.849349	0.786447	0.896169	0.0629019	0.0468204
7763	1	2.45		1.77679	0.218153		0.8553	0.794001	0.900641	0.0612996	0.0453412
7706	1	2.48		1.80516	0.218719		0.858776	0.798425	0.903249	0.060352	0.0444721
7809	1	2.48		1.80516	0.218719		0.858776	0.798425	0.903249	0.060352	0.0444721
7907	1	2.48		1.80516	0.218719		0.858776	0.798425	0.903249	0.060352	0.0444721
7897	1	2.49		1.81462	0.218914		0.85992	0.799881	0.904105	0.0600385	0.0441855
7751	1	2.5		1.82408	0.219112		0.861055	0.801329	0.904955	0.0597261	0.0439004
7773	1	2.5		1.82408	0.219112		0.861055	0.801329	0.904955	0.0597261	0.0439004
7648	1	2.55		1.87137	0.220153		0.866617	0.808435	0.909114	0.0581821	0.0424977
7925	1	2.57		1.89029	0.220592		0.868788	0.811215	0.910735	0.0575728	0.0419471
7668	1	2.58		1.89974	0.220816		0.869863	0.812593	0.911537	0.05727	0.0416741
7823	1	2.58		1.89974	0.220816		0.869863	0.812593	0.911537	0.05727	0.0416741
7782	1	2.62		1.93758	0.221745		0.874086	0.818015	0.914682	0.0560706	0.0405968
7805	1	2.67		1.98487	0.222977		0.879199	0.8246	0.918482	0.0545986	0.0392832
7786	1	2.68		1.99432	0.223233		0.8802	0.825892	0.919225	0.0543079	0.0390249
7826	1	2.69		2.00378	0.223491		0.881194	0.827175	0.919962	0.0540183	0.038768
7647	1	2.7		2.01324	0.223753		0.88218	0.82845	0.920693	0.05373	0.0385125
7716	1	2.71		2.0227	0.224018		0.88316	0.829717	0.921418	0.0534429	0.0382585
7838	1	2.77		2.07945	0.225672		0.888889	0.837144	0.925653	0.0517455	0.0367642
7741	1	2.82		2.12673	0.227133		0.893475	0.84311	0.929032	0.0503644	0.0355574
7650	1	2.9		2.2024	0.229622		0.900465	0.852248	0.934162	0.0482171	0.0336976
7840	1	3		2.29698	0.232988		0.908626	0.862987	0.940118	0.0456398	0.0314919
7791	1	3.01		2.30644	0.23334		0.909409	0.86402	0.940687	0.0453885	0.0312784
7689	1	3.02		2.31589	0.233695		0.910185	0.865046	0.941251	0.0451384	0.0310661
7796	1	3.06		2.35373	0.235139		0.91323	0.86908	0.94346	0.0441495	0.0302297
7661	1	3.09		2.3821	0.236251		0.915452	0.872032	0.945067	0.0434199	0.0296154
7646	1	3.13		2.41993	0.237769		0.918335	0.875872	0.947148	0.0424629	0.0288134
7714	1	3.13		2.41993	0.237769		0.918335	0.875872	0.947148	0.0424629	0.0288134
7684	1	3.23		2.51451	0.241743		0.925153	0.885004	0.952044	0.0401488	0.0268911
7739	1	3.26		2.54288	0.242983		0.927094	0.887618	0.953431	0.0394759	0.0263369
7738	1	3.28		2.5618	0.243821		0.928362	0.88933	0.954335	0.0390328	0.025973
7879	1	3.33		2.60909	0.245959		0.931444	0.893501	0.956527	0.0379435	0.0250827
7643	1	3.36		2.63746	0.24727		0.933234	0.895931	0.957796	0.0373026	0.0245616
7733	1	3.37		2.64692	0.247712		0.933821	0.89673	0.958211	0.0370911	0.02439
7756	1	3.43		2.70367	0.250407		0.937243	0.901399	0.960626	0.0358434	0.0233827
7664	1	3.47		2.7415	0.252249		0.939432	0.9044	0.962163	0.035032	0.0227319
7700	1	3.5		2.76988	0.253652		0.941026	0.906592	0.96328	0.0344339	0.0222543
7755	1	3.62		2.88337	0.259453		0.947018	0.914889	0.96745	0.0321295	0.0204321
7851	1	3.63		2.89283	0.259949		0.947491	0.915547	0.967777	0.0319436	0.0202864
7671	1	3.64		2.90229	0.260447		0.947959	0.916201	0.968101	0.0317587	0.0201417
7797	1	3.64		2.90229	0.260447		0.947959	0.916201	0.968101	0.0317587	0.0201417
7694	1	3.67		2.93066	0.261954		0.949341	0.918132	0.969054	0.0312097	0.019713
7867	1	3.71		2.96849	0.26399		0.95113	0.92064	0.970284	0.0304905	0.019154
7802	1	3.74		2.99687	0.265537		0.952432	0.922472	0.971177	0.0299606	0.0187442
7885	1	3.74		2.99687	0.265537		0.952432	0.922472	0.971177	0.0299606	0.0187442
7686	1	3.83		3.08199	0.270274		0.956144	0.927724	0.973705	0.0284191	0.0175613
7758	1	3.83		3.08199	0.270274		0.956144	0.927724	0.973705	0.0284191	0.0175613
7736	1	3.89		3.13874	0.273512		0.958463	0.931032	0.975273	0.0274305	0.0168104
7682	1	3.9		3.14819	0.274057		0.958837	0.931569	0.975526	0.0272687	0.0166881
7824	1	3.93		3.17657	0.275704		0.959943	0.933155	0.976269	0.0267883	0.0163259
7688	1	3.95		3.19548	0.27681		0.960664	0.934192	0.976752	0.0264722	0.0160884
7676	1	4.02		3.26169	0.280731		0.963091	0.937699	0.978372	0.0253916	0.0152816
7761	1	4.1		3.33735	0.285305		0.965688	0.941484	0.980093	0.0242044	0.0144043
7880	1	4.13		3.36573	0.287046		0.966616	0.942844	0.980703	0.023772	0.0140872
7742	1	4.14		3.37518	0.287629		0.96692	0.94329	0.980903	0.0236294	0.013983
7749	1	4.2		3.43193	0.291156		0.968688	0.945898	0.98206	0.0227896	0.0133719
7701	1	4.21		3.44139	0.291749		0.968973	0.946321	0.982246	0.0226523	0.0132725
7715	1	4.29		3.51705	0.296542		0.971169	0.94959	0.98367	0.0215796	0.0125007
7818	1	4.29		3.51705	0.296542		0.971169	0.94959	0.98367	0.0215796	0.0125007
7780	1	4.33		3.55488	0.29897		0.97221	0.951149	0.98434	0.0210603	0.0121304
7641	1	4.36		3.58326	0.300804		0.972966	0.952288	0.984825	0.0206783	0.0118592
7871	1	4.42		3.64001	0.304508		0.974419	0.954487	0.985753	0.0199326	0.0113334
7717	1	4.48		3.69675	0.308255		0.975796	0.956585	0.986625	0.019211	0.010829
7720	1	4.59		3.80079	0.315233		0.978136	0.960187	0.988093	0.0179487	0.00995731
7854	1	4.59		3.80079	0.315233		0.978136	0.960187	0.988093	0.0179487	0.00995731
7825	1	4.62		3.82916	0.31716		0.978734	0.961117	0.988465	0.0176176	0.00973104
7712	1	4.71		3.91429	0.322997		0.980436	0.963779	0.989516	0.016657	0.00908032
7881	1	4.74		3.94266	0.324961		0.980973	0.964625	0.989845	0.0163474	0.0088725
7905	1	4.75		3.95212	0.325618		0.981148	0.964903	0.989952	0.0162454	0.00880421
7864	1	4.77		3.97103	0.326935		0.981495	0.965452	0.990164	0.0160431	0.00866908
7887	1	4.84		4.03724	0.331573		0.98266	0.967307	0.990871	0.0153528	0.00821109
7657	1	4.86		4.05616	0.332907		0.982979	0.967819	0.991064	0.0151606	0.00808441
7665	1	4.86		4.05616	0.332907		0.982979	0.967819	0.991064	0.0151606	0.00808441
7729	1	4.88		4.07507	0.334245		0.983293	0.968322	0.991252	0.0149706	0.00795955
7704	1	4.89		4.08453	0.334915		0.983448	0.968571	0.991345	0.0148764	0.00789779
7654	1	4.97		4.16019	0.34031		0.984635	0.970493	0.992055	0.0141419	0.0074195
7784	1	4.98		4.16965	0.340988		0.984778	0.970725	0.992139	0.0140525	0.00736165
7822	1	5.01		4.19802	0.343028		0.985197	0.97141	0.992388	0.0137872	0.00719059
7652	1	5.02		4.20748	0.34371		0.985334	0.971635	0.992469	0.0136998	0.0071344
7926	1	5.11		4.2926	0.349882		0.986515	0.973579	0.993162	0.0129357	0.00664678
7728	1	5.13		4.31152	0.351263		0.986764	0.973993	0.993307	0.0127712	0.00654274
7642	1	5.26		4.43447	0.360314		0.988278	0.976529	0.99418	0.0117483	0.00590267
7707	1	5.27		4.44393	0.361015		0.988387	0.976714	0.994243	0.0116728	0.00585595
7906	1	5.29		4.46285	0.36242		0.988602	0.977079	0.994365	0.0115232	0.00576354
7776	1	5.33		4.50068	0.365239		0.98902	0.977791	0.994603	0.0112292	0.00558282
7651	1	5.36		4.52905	0.367361		0.989324	0.978311	0.994775	0.0110132	0.00545078
7884	1	5.44		4.60472	0.373048		0.990095	0.979639	0.995207	0.010456	0.0051129
7848	1	5.63		4.78442	0.386723		0.99171	0.982475	0.996098	0.00923541	0.00438785
7710	1	5.74		4.88845	0.39474		0.992523	0.983933	0.996537	0.00859067	0.00401371
7687	1	5.76		4.90737	0.396205		0.992662	0.984184	0.996611	0.00847805	0.00394902
7886	1	5.76		4.90737	0.396205		0.992662	0.984184	0.996611	0.00847805	0.00394902
7798	1	5.95		5.08707	0.410229		0.993862	0.986387	0.997244	0.00747484	0.00338191
7663	1	5.99		5.1249	0.413205		0.994088	0.98681	0.997361	0.00727833	0.00327283
7637	1	6.16		5.28569	0.425938		0.994962	0.988466	0.997808	0.00649603	0.00284556
7866	1	6.18		5.3046	0.427445		0.995056	0.988647	0.997855	0.00640939	0.00279894
7639	1	6.23		5.35189	0.431219		0.995283	0.989086	0.997969	0.00619752	0.00268559
7873	1	6.28		5.39918	0.435005		0.9955	0.989508	0.998077	0.00599228	0.00257664
7695	1	6.39		5.50322	0.443368		0.995943	0.99038	0.998295	0.00556314	0.00235166
7779	1	6.39		5.50322	0.443368		0.995943	0.99038	0.998295	0.00556314	0.00235166
7894	1	6.39		5.50322	0.443368		0.995943	0.99038	0.998295	0.00556314	0.00235166
7655	1	6.51		5.61672	0.452547		0.996377	0.991248	0.998504	0.00512825	0.00212775
7745	1	6.59		5.69238	0.458696		0.99664	0.991783	0.99863	0.00485647	0.00199003
7691	1	6.63		5.73021	0.461779		0.996764	0.992038	0.998689	0.00472577	0.00192442
7666	1	6.64		5.73967	0.462551		0.996794	0.992101	0.998703	0.00469362	0.00190835
7870	1	6.74		5.83425	0.470286		0.997083	0.9927	0.998837	0.00438339	0.00175457
7681	1	6.94		6.02341	0.485854		0.997584	0.993764	0.999067	0.00382061	0.0014821
7787	1	7.06		6.1369	0.495253		0.997843	0.994326	0.999182	0.00351685	0.00133876
7891	1	7.14		6.21257	0.501542		0.998	0.994673	0.999251	0.00332736	0.00125075
7677	1	7.2		6.26931	0.506271		0.99811	0.994918	0.999299	0.00319171	0.00118846
7719	1	7.39		6.44902	0.521305		0.99842	0.995624	0.999431	0.00279632	0.00101042
7753	1	7.49		6.54359	0.529254		0.998563	0.995955	0.99949	0.00260761	0.000927411
7859	1	7.61		6.65709	0.538823		0.998717	0.996319	0.999553	0.00239735	0.000836534
7709	1	7.68		6.7233	0.544419		0.998799	0.996517	0.999586	0.00228236	0.00078759
7898	1	7.71		6.75167	0.546821		0.998832	0.996598	0.9996	0.00223472	0.000767479
7680	1	7.76		6.79896	0.550828		0.998886	0.996729	0.999621	0.00215746	0.000735067
7692	1	7.81		6.84625	0.55484		0.998938	0.996855	0.999642	0.00208279	0.000703991
7869	1	7.82		6.85571	0.555643		0.998948	0.99688	0.999646	0.00206815	0.000697932
7807	1	7.96		6.98812	0.566907		0.999078	0.997205	0.999696	0.00187347	0.000618258
7804	1	8.1		7.12053	0.578207		0.999192	0.997496	0.99974	0.0016966	0.00054749
7855	1	8.26		7.27186	0.591165		0.999306	0.997791	0.999782	0.00151429	0.000476282
7667	1	8.33		7.33806	0.596847		0.99935	0.997909	0.999798	0.00144065	0.000448057
7793	1	8.53		7.52722	0.613126		0.999462	0.998213	0.999838	0.00124894	0.000376136
7847	1	8.77		7.75421	0.632739		0.999571	0.99852	0.999876	0.00105153	0.000304658
7861	1	9.45		8.39735	0.688711		0.999775	0.999131	0.999942	0.000643431	0.00016696
