# Supplementary material for: Disease Severity, Fever, Age, and Sex Correlate With SARS-CoV-2 Neutralizing Antibody Responses
Source: Front Immunol. 2021 Jan 29;11:628971. doi: 10.3389/fimmu.2020.628971 (PMC7878374; doi:10.3389/fimmu.2020.628971)
Supplement: Supplementary Data Sheet 4 — Validation of Predictive PO using data from Padoan et al. Padoan et al. (18) have assessed the performance of different immunoassays for the detection of SARS-CoV-2 antibodies in comparison with neutralization activity. For 68 plasma donors an anti-spike IgG assay as well as PRNT testing was performed and results are publicly available in a dataset (60) which is used here to demonstrate the utility of the Excel prediction-tool. Data acquired at least 25 days after disease onset of 6 non-hospitalized and 22 hospitalized (12 moderate, 10 severe) recovered patients is used to calculate performance measures for the prediction of having a PRNT50 titer of ≥1:320. Accuracy (F-measure) was 0.79 for using the clinical vignette alone and 0.83 in combination with anti-Spike IgG. [file DataSheet_4.xlsx]

## Sheet: data from Padoan et al. 2020
Description		id	experimentalset	SARSCoV2Disease	group	Age	Gender	timefromonset	VITROSIgG	PRNT50		cutoff Pr	Pr(PRNT50>=1:320)		P	N	Clinical Vignette:	TP	TN	FP	FN			Count		Clinical Vignette & VITROSIgG:	TP	TN	FP	FN			Count			P - real positive cases in dataset
Columns C-K contain data from Padoan et al..		19	2020-06-12	1	Asympt/Pauc	7.52464	males	93	14.2	80		0.1046	0.0161971		0	1		0	1	0	0		Total	28			0	1	0	0		Total	28			N - real negative cases in dataset
Column O: predicted probability of PRNT50>=320 using Excel-tool.		20	2020-06-12	1	Sev	29.1977	males	80	12.4	320		cutoff IgG	0.114534		1	0		1	0	0	0						1	0	0	0						TP - number of true positive tested
Column F: Mod or Sev were hospitalized (=1) (Padoan et al.).		22	2020-06-12	1	Sev	77.3439	females	78	16.7	640		3.83	0.43287		1	0		1	0	0	0		P	16			1	0	0	0		P	16			FP - number of false positive tested
Fever and anosmia/dysgeusia were not available and set to 0.		35	2020-06-12	1	Asympt/Pauc	57.9874	males	70	11.3	40			0.0533579		0	1		0	1	0	0		TP	15			0	1	0	0		TP	15			TN - number of true negative tested
In order to match the time after symptom onset in the trainingset		128	2020-05-29	1	Sev	74.8631	females	56	12.6	80			0.418082		0	1		0	0	1	0		FP	7			0	0	1	0		FP	5			FN - number of false negative tested
and to allow for prediction based on Clinical Vignette and (Vitros)		29	2020-06-12	1	Mod	40.9858	males	55	12.2	80			0.147072		0	1		0	0	1	0		TP+FP	22			0	0	1	0		TP+FP	20			PPV - positive predictive value
anti-Spike IgG, only data with "timefromonset" >= 25 were used		27	2020-06-12	1	Asympt/Pauc	49.1512	males	53	8.24	40			0.0434634		0	1		0	1	0	0						0	1	0	0						NPV - negative predictive value
for validation.		119	2020-05-29	1	Sev	68.3461	females	53	25.2	320			0.37999		1	0		1	0	0	0		N	12			1	0	0	0		N	12
Columns Y and AH give performance measures for the prediction		138	2020-05-29	1	Mod	61.8538	females	49	27.8	320			0.343457		1	0		1	0	0	0		TN	5			1	0	0	0		TN	7
of PRNT50 titers >= 320 using the clinical vignette alone or in		23	2020-06-12	1	Mod	81.7853	males	47	17.8	160			0.318054		0	1		0	0	1	0		FN	1			0	0	1	0		FN	1
combination with anti-Spike IgG with corresponding cutoffs		26	2020-06-12	1	Mod	29.6796	males	45	17.8	1280			0.115731		1	0		1	0	0	0		TN+FN	6			1	0	0	0		TN+FN	8
(column M) as determined for 0.95 target sensitivities in the		137	2020-05-29	1	Sev	83.1572	females	43	22.7	320			0.46795		1	0		1	0	0	0						1	0	0	0
trainingset, respectively.		17	2020-06-12	1	Mod	76.7579	males	42	13.1	640			0.292073		1	0		1	0	0	0			%			1	0	0	0			%
		25	2020-06-12	1	Mod	83.6583	males	41	15.7	320			0.328043		1	0		1	0	0	0		Accuracy	71.4286			1	0	0	0		Accuracy	78.5714
Raw data accessible under the CC BY-NC-ND license from:		21	2020-06-12	1	Asympt/Pauc	34.0416	males	38	11.3	80			0.0304752		0	1		0	1	0	0		Sensitivity	93.75			0	1	0	0		Sensitivity	93.75
https://doi.org/10.6084/m9.figshare.12928832.v1		130	2020-05-29	1	Mod	42.8313	males	37	22.3	640			0.152808		1	0		1	0	0	0		Specificity	41.6667			1	0	0	0		Specificity	58.3333
Reference:		117	2020-05-29	1	Mod	69.5099	males	36	2.1	20			0.256907		0	1		0	0	1	0		PPV	68.1818			0	1	0	0		PPV	75
Padoan A. Dataset from Analytical and clinical performances of five immunoassays for the detection of SARS-CoV-2 antibodies in comparison with neutralization activity. (2020) doi:10.6084/m9.figshare.12928832.v1		168	2020-05-29	1	Sev	83.086	females	35	15.8	320			0.467518		1	0		1	0	0	0		NPV	83.3333			1	0	0	0		NPV	87.5
Publication:		123	2020-05-29	1	Mod	72.2015	females	33	0.01	10			0.402379		0	1		0	0	1	0		Fmeasure	78.9474			0	1	0	0		Fmeasure	83.3333
Padoan A, Bonfante F, Pagliari M, Bortolami A, Negrini D, Zuin S, Bozzato D, Cosma C, Sciacovelli L, Plebani M. Analytical and clinical performances of five immunoassays for the detection of SARS-CoV-2 antibodies in comparison with neutralization activity. Ebiomedicine (2020) 62:103101. doi:10.1016/j.ebiom.2020.103101		167	2020-05-29	1	Sev	68.6145	females	32	24.8	640			0.381533		1	0		1	0	0	0						1	0	0	0
		126	2020-05-29	1	Mod	84.6878	males	31	23.2	5120			0.333601		1	0		1	0	0	0						1	0	0	0
		28	2020-06-12	1	Asympt/Pauc	59.707	males	30	16.3	80			0.0555163		0	1		0	1	0	0						0	1	0	0
		121	2020-05-29	1	Mod	67.8258	females	29	22.7	160			0.377005		0	1		0	0	1	0						0	0	1	0
		120	2020-05-29	1	Sev	73.7623	females	29	27.7	5120			0.411565		1	0		1	0	0	0						1	0	0	0
		18	2020-06-12	1	Asympt/Pauc	62.144	females	28	17.8	640			0.102144		1	0		0	0	0	1						0	0	0	1
		127	2020-05-29	1	Mod	30.4053	males	27	14.1	80			0.117555		0	1		0	0	1	0						0	0	1	0
		166	2020-05-29	1	Sev	67.5575	males	27	28	320			0.247923		1	0		1	0	0	0						1	0	0	0
		136	2020-05-29	1	Sev	45.3039	females	25	19.9	1280			0.258928		1	0		1	0	0	0						1	0	0	0
		165	2020-05-29	1	Sev	77.2755	females	23	24.2	320
		118	2020-05-29	1	Sev	61.4513	females	23	27.7	640
		174	2020-05-29	1	Mod	62.0537	females	21	15.2	640
		164	2020-05-29	1	Mod	58.9211	males	21	26.2	640
		132	2020-05-29	1	Mod	68.305	females	21	20.2	1280
		163	2020-05-29	1	Sev	80.5504	females	21	25.6	5120
		143	2020-05-29	1	Sev	77.4261	females	20	0	0
		169	2020-05-29	1	Mod	65.4682	females	20	23.5	2560
		172	2020-05-29	1	Sev	80.4874	males	19	19.1	160
		178	2020-05-29	1	Mod	79.4606	females	19	10.5	320
		170	2020-05-29	1	Sev	78.9951	females	19	25.1	5120
		139	2020-05-29	1	Sev	53.5077	females	18	16.4	640
		135	2020-05-29	1	Mod	47.0044	males	18	17.4	640
		116	2020-05-29	1	Mod	76.2623	females	17	5.54	40
		177	2020-05-29	1	Sev	61.3855	females	17	22.7	320
		141	2020-05-29	1	Mod	86.5197	males	17	16.9	640
		122	2020-05-29	1	Sev	64.0909	females	17	22	640
		171	2020-05-29	1	Mod	39.5811	females	17	17.9	640
		161	2020-05-29	1	Sev	69.9808	females	17	27.7	1280
		162	2020-05-29	1	Mod	76.1637	females	16	10.5	640
		159	2020-05-29	1	Sev	84.6906	females	16	16	640
		134	2020-05-29	1	Mod	52.5657	males	16	19	5120
		176	2020-05-29	1	Mod	69.9699	females	15	15.9	160
		173	2020-05-29	1	Sev	61.0898	females	15	19.1	320
		142	2020-05-29	1	Sev	56.5717	females	15	18.1	640
		175	2020-05-29	1	Sev	53.0531	males	15	20.1	2560
		158	2020-05-29	1	Mod	57.259	females	15	11	5120
		157	2020-05-29	1	Sev	53.6336	females	14	8.18	640
		131	2020-05-29	1	Sev	80.9283	females	14	19.8	5120
		129	2020-05-29	1	Sev	82.8943	males	13	14	640
		111	2020-05-29	1	Mod	60.4628	females	9	0.01	0
		152	2020-05-29	1	Mod	55.4628	males	9	0.01	0
		150	2020-05-29	1	Mod	52.5876	males	9	0.11	80
		113	2020-05-29	1	Mod	71.5389	females	9	18.5	640
		154	2020-05-29	1	Sev	72.7026	females	8	0.18	80
		115	2020-05-29	1	Sev	82.5055	females	7	0.02	0
		146	2020-05-29	1	Mod	92.0345	males	7	1.5	80
		112	2020-05-29	1	Mod	59.425	females	6	0.01	0
		114	2020-05-29	1	Mod	74.8795	females	6	0.03	0
		151	2020-05-29	1	Mod	84.0444	males	4	6.24	640

## Sheet: PRNT50>=320
ID	Intercept	sex (0=female, 1=male)	age (in years)	fever (0=no, 1=yes)	anosmia.or.dysgeusia (0=no, 1=yes)	hospitalized (0=no, 1=yes)		lp	SE		Pr(PRNT50>=1:320)	95% Confidence Interval		-	+		lp	Probability							covariance matrix
19	1	1	7.52464	0	0	0		-4.10659	0.495154		0.0161971	0.00619933	0.0416428	0.00999777	0.0254457		-4	0.0179862			Coef	SE	Intercept	sex	age	fever	anosmia.or.dysgeusia	hospitalized
20	1	1	29.1977	0	0	1		-2.04524	0.535433		0.114534	0.0433267	0.269769	0.0712071	0.155235		-3.9	0.0198403		Intercept	-3.68921	0.524823	0.275439	-0.0134153	-0.00431043	-0.0317789	-0.0366537	-0.00245422
22	1	0	77.3439	0	0	1		-0.270151	0.616346		0.43287	0.185701	0.718673	0.247169	0.285803		-3.8	0.0218813		sex	-0.600896	0.238581	-0.0134153	0.0569207	-0.000114827	-0.0101813	0.00393439	-0.00838024
35	1	1	57.9874	0	0	0		-2.8759	0.403958		0.0533579	0.0249004	0.110648	0.0284575	0.0572899		-3.7	0.024127		age	0.0243882	0.0105021	-0.00431043	-0.000114827	0.000110295	-0.00010493	-4.51725e-05	-0.000528456
128	1	0	74.8631	0	0	1		-0.330654	0.601867		0.418082	0.180892	0.700359	0.237189	0.282277		-3.6	0.026597		fever	0.909001	0.246205	-0.0317789	-0.0101813	-0.00010493	0.0606171	0.00510379	-0.017423
29	1	1	40.9858	0	0	1		-1.75776	0.511028		0.147072	0.0595596	0.319485	0.087512	0.172413		-3.5	0.0293122		anosmia.or.dysgeusia	0.412921	0.234924	-0.0366537	0.00393439	-4.51725e-05	0.00510379	0.0551894	0.00596933
27	1	1	49.1512	0	0	0		-3.0914	0.370096		0.0434634	0.0215248	0.0858015	0.0219386	0.0423381		-3.4	0.0322955		hospitalized	1.53278	0.445056	-0.00245422	-0.00838024	-0.000528456	-0.017423	0.00596933	0.198075
119	1	0	68.3461	0	0	1		-0.489591	0.567782		0.37999	0.16764	0.65096	0.21235	0.27097		-3.3	0.0355712
138	1	0	61.8538	0	0	1		-0.647927	0.540348		0.343457	0.153552	0.601365	0.189905	0.257908		-3.2	0.0391657
23	1	1	81.7853	0	0	1		-0.762729	0.639843		0.318054	0.117448	0.620427	0.200606	0.302373		-3.1	0.0431073
26	1	1	29.6796	0	0	1		-2.03349	0.533895		0.115731	0.043943	0.271494	0.0717882	0.155763		-3	0.0474259
137	1	0	83.1572	0	0	1		-0.128376	0.653094		0.46795	0.19648	0.759819	0.27147	0.291869		-2.9	0.0521536
17	1	1	76.7579	0	0	1		-0.885338	0.60934		0.292073	0.111091	0.576634	0.180982	0.284561		-2.8	0.0573242
25	1	1	83.6583	0	0	1		-0.717051	0.651935		0.328043	0.119745	0.636624	0.208297	0.308582		-2.7	0.0629734
21	1	1	34.0416	0	0	0		-3.45989	0.363396		0.0304752	0.0151849	0.0602203	0.0152903	0.0297451		-2.6	0.0691384
130	1	1	42.8313	0	0	1		-1.71275	0.509829		0.152808	0.0622683	0.32883	0.0905396	0.176022		-2.5	0.0758582
117	1	1	69.5099	0	0	1		-1.06211	0.571118		0.256907	0.101425	0.514317	0.155483	0.25741		-2.4	0.0831727
168	1	0	83.086	0	0	1		-0.130112	0.652622		0.467518	0.196352	0.759333	0.271166	0.291815		-2.3	0.091123
123	1	0	72.2015	0	0	1		-0.395564	0.587223		0.402379	0.175589	0.680353	0.226789	0.277974		-2.2	0.0997505
167	1	0	68.6145	0	0	1		-0.483046	0.569064		0.381533	0.168204	0.653015	0.213329	0.271482		-2.1	0.109097
126	1	1	84.6878	0	0	1		-0.691942	0.658738		0.333601	0.120992	0.64547	0.212609	0.311869		-2	0.119203
28	1	1	59.707	0	0	0		-2.83396	0.412656		0.0555163	0.0255119	0.116587	0.0300044	0.0610707		-1.9	0.130108
121	1	0	67.8258	0	0	1		-0.502279	0.56533		0.377005	0.166543	0.646975	0.210462	0.269969		-1.8	0.141851
120	1	0	73.7623	0	0	1		-0.357499	0.595695		0.411565	0.178717	0.692123	0.232848	0.280558		-1.7	0.154465
18	1	0	62.144	0	0	0		-2.17363	0.407002		0.102144	0.0487369	0.201667	0.0534067	0.0995235		-1.6	0.167982
127	1	1	30.4053	0	0	1		-2.01579	0.531661		0.117555	0.0448798	0.274136	0.0726748	0.156581		-1.5	0.182426
166	1	1	67.5575	0	0	1		-1.10972	0.562141		0.247923	0.0987211	0.498019	0.149202	0.250096		-1.4	0.197816
136	1	0	45.3039	0	0	1		-1.05155	0.506497		0.258928	0.114631	0.485301	0.144297	0.226373		-1.3	0.214165
165	1	0	77.2755	0	0	1		-0.27182	0.615937		0.43246	0.18557	0.718173	0.24689	0.285712		-1.2	0.231475
118	1	0	61.4513	0	0	1		-0.657743	0.538885		0.341247	0.152651	0.59832	0.188596	0.257074		-1.1	0.24974
174	1	0	62.0537	0	0	1		-0.643052	0.541085		0.344557	0.153998	0.602879	0.190559	0.258322		-1	0.268941
164	1	1	58.9211	0	0	1		-1.32034	0.530179		0.210761	0.0863139	0.430161	0.124447	0.2194		-0.9	0.28905
132	1	0	68.305	0	0	1		-0.490592	0.567587		0.379754	0.167554	0.650646	0.2122	0.270892		-0.8	0.310026
163	1	0	80.5504	0	0	1		-0.191951	0.636154		0.452159	0.191729	0.741717	0.26043	0.289558		-0.7	0.331812
143	1	0	77.4261	0	0	1		-0.268147	0.616839		0.433362	0.185858	0.719273	0.247504	0.285911		-0.6	0.354344
169	1	0	65.4682	0	0	1		-0.559777	0.554755		0.363599	0.161502	0.62891	0.202097	0.265311		-0.5	0.377541
172	1	1	80.4874	0	0	1		-0.794383	0.631687		0.311228	0.115834	0.609146	0.195395	0.297917		-0.4	0.401312
178	1	0	79.4606	0	0	1		-0.218529	0.629289		0.445584	0.189704	0.733974	0.25588	0.28839		-0.3	0.425557
170	1	0	78.9951	0	0	1		-0.229882	0.626398		0.442781	0.188831	0.730637	0.25395	0.287856		-0.2	0.450166
139	1	0	53.5077	0	0	1		-0.851473	0.516288		0.299124	0.134308	0.540027	0.164816	0.240903		-0.1	0.475021
135	1	1	47.0044	0	0	1		-1.61097	0.509834		0.166454	0.0684819	0.351672	0.0979717	0.185218		0	0.5
116	1	0	76.2623	0	0	1		-0.296529	0.609939		0.426406	0.18362	0.710734	0.242786	0.284328		0.1	0.524979
177	1	0	61.3855	0	0	1		-0.659346	0.538649		0.340886	0.152504	0.597824	0.188383	0.256937		0.2	0.549834
141	1	1	86.5197	0	0	1		-0.647266	0.671103		0.343606	0.123183	0.661076	0.220423	0.317471		0.3	0.574443
122	1	0	64.0909	0	0	1		-0.593367	0.549		0.355863	0.158503	0.618379	0.197359	0.262516		0.4	0.598688
171	1	0	39.5811	0	0	1		-1.19112	0.508276		0.233059	0.100893	0.451429	0.132166	0.21837		0.5	0.622459
161	1	0	69.9808	0	0	1		-0.449723	0.575758		0.389427	0.171049	0.663462	0.218377	0.274036		0.6	0.645656
162	1	0	76.1637	0	0	1		-0.298933	0.609362		0.425818	0.183429	0.710007	0.242389	0.284188		0.7	0.668188
159	1	0	84.6906	0	0	1		-0.0909791	0.663385		0.477271	0.199214	0.770167	0.278057	0.292896		0.8	0.689974
134	1	1	52.5657	0	0	1		-1.47534	0.515661		0.186132	0.0768428	0.385884	0.109289	0.199752		0.9	0.71095
176	1	0	69.9699	0	0	1		-0.44999	0.575703		0.389363	0.171027	0.663379	0.218336	0.274016		1	0.731059
173	1	0	61.0898	0	0	1		-0.666558	0.537596		0.339268	0.151839	0.595592	0.187429	0.256324		1.1	0.75026
142	1	0	56.5717	0	0	1		-0.776746	0.523547		0.315022	0.141499	0.56203	0.173523	0.247009		1.2	0.768525
175	1	1	53.0531	0	0	1		-1.46345	0.516484		0.187939	0.0775748	0.389088	0.110365	0.201149		1.3	0.785835
158	1	0	57.259	0	0	1		-0.759984	0.525432		0.31865	0.143093	0.567059	0.175556	0.24841		1.4	0.802184
157	1	0	53.6336	0	0	1		-0.848401	0.516549		0.299768	0.134606	0.540917	0.165163	0.241149		1.5	0.817574
131	1	0	80.9283	0	0	1		-0.182735	0.638565		0.454443	0.192426	0.744378	0.262017	0.289936		1.6	0.832018
129	1	1	82.8943	0	0	1		-0.735683	0.646958		0.323949	0.118813	0.630032	0.205136	0.306083		1.7	0.845535
111	1	0	60.4628	0	0	1		-0.681851	0.535417		0.335848	0.150425	0.590871	0.185423	0.255023		1.8	0.858149
152	1	1	55.4628	0	0	1		-1.40469	0.52127		0.197073	0.0811832	0.405404	0.11589	0.208331		1.9	0.869892
150	1	1	52.5876	0	0	1		-1.47481	0.515697		0.186213	0.0768757	0.386028	0.109337	0.199815		2	0.880797
113	1	0	71.5389	0	0	1		-0.411725	0.583728		0.398499	0.174246	0.675328	0.224253	0.276829		2.1	0.890903
154	1	0	72.7026	0	0	1		-0.383343	0.589906		0.405321	0.176599	0.684142	0.228722	0.278821		2.2	0.90025
115	1	0	82.5055	0	0	1		-0.14427	0.648792		0.463995	0.195305	0.755352	0.26869	0.291357		2.3	0.908877
146	1	1	92.0345	0	0	1		-0.512771	0.710174		0.374544	0.129576	0.70665	0.244968	0.332106		2.4	0.916827
112	1	0	59.425	0	0	1		-0.707161	0.53197		0.330226	0.14807	0.583097	0.182157	0.252871		2.5	0.924142
114	1	0	74.8795	0	0	1		-0.330253	0.601961		0.418179	0.180925	0.700481	0.237254	0.282302		2.6	0.930862
151	1	1	84.0444	0	0	1		-0.707635	0.654474		0.330122	0.120214	0.639947	0.209907	0.309825		2.7	0.937027
	1							-3.68921	#VALUE!		0.0243824	#VALUE!	#VALUE!	#VALUE!	#VALUE!		2.8	0.942676
	1							-3.68921	#VALUE!		0.0243824	#VALUE!	#VALUE!	#VALUE!	#VALUE!		2.9	0.947846
	1							-3.68921	#VALUE!		0.0243824	#VALUE!	#VALUE!	#VALUE!	#VALUE!		3	0.952574
	1							-3.68921	#VALUE!		0.0243824	#VALUE!	#VALUE!	#VALUE!	#VALUE!		3.1	0.956893
	1							-3.68921	#VALUE!		0.0243824	#VALUE!	#VALUE!	#VALUE!	#VALUE!		3.2	0.960834
	1							-3.68921	#VALUE!		0.0243824	#VALUE!	#VALUE!	#VALUE!	#VALUE!		3.3	0.964429
	1							-3.68921	#VALUE!		0.0243824	#VALUE!	#VALUE!	#VALUE!	#VALUE!		3.4	0.967705
	1							-3.68921	#VALUE!		0.0243824	#VALUE!	#VALUE!	#VALUE!	#VALUE!		3.5	0.970688
	1							-3.68921	#VALUE!		0.0243824	#VALUE!	#VALUE!	#VALUE!	#VALUE!		3.6	0.973403
	1							-3.68921	#VALUE!		0.0243824	#VALUE!	#VALUE!	#VALUE!	#VALUE!		3.7	0.975873
	1							-3.68921	#VALUE!		0.0243824	#VALUE!	#VALUE!	#VALUE!	#VALUE!		3.8	0.978119
	1							-3.68921	#VALUE!		0.0243824	#VALUE!	#VALUE!	#VALUE!	#VALUE!		3.9	0.98016
	1							-3.68921	#VALUE!		0.0243824	#VALUE!	#VALUE!	#VALUE!	#VALUE!		4	0.982014
	1							-3.68921	#VALUE!		0.0243824	#VALUE!	#VALUE!	#VALUE!	#VALUE!
	1							-3.68921	#VALUE!		0.0243824	#VALUE!	#VALUE!	#VALUE!	#VALUE!
	1							-3.68921	#VALUE!		0.0243824	#VALUE!	#VALUE!	#VALUE!	#VALUE!
	1							-3.68921	#VALUE!		0.0243824	#VALUE!	#VALUE!	#VALUE!	#VALUE!
	1							-3.68921	#VALUE!		0.0243824	#VALUE!	#VALUE!	#VALUE!	#VALUE!
	1							-3.68921	#VALUE!		0.0243824	#VALUE!	#VALUE!	#VALUE!	#VALUE!
	1							-3.68921	#VALUE!		0.0243824	#VALUE!	#VALUE!	#VALUE!	#VALUE!
	1							-3.68921	#VALUE!		0.0243824	#VALUE!	#VALUE!	#VALUE!	#VALUE!
	1							-3.68921	#VALUE!		0.0243824	#VALUE!	#VALUE!	#VALUE!	#VALUE!
	1							-3.68921	#VALUE!		0.0243824	#VALUE!	#VALUE!	#VALUE!	#VALUE!
	1							-3.68921	#VALUE!		0.0243824	#VALUE!	#VALUE!	#VALUE!	#VALUE!
	1							-3.68921	#VALUE!		0.0243824	#VALUE!	#VALUE!	#VALUE!	#VALUE!
	1							-3.68921	#VALUE!		0.0243824	#VALUE!	#VALUE!	#VALUE!	#VALUE!
	1							-3.68921	#VALUE!		0.0243824	#VALUE!	#VALUE!	#VALUE!	#VALUE!
	1							-3.68921	#VALUE!		0.0243824	#VALUE!	#VALUE!	#VALUE!	#VALUE!
	1							-3.68921	#VALUE!		0.0243824	#VALUE!	#VALUE!	#VALUE!	#VALUE!
	1							-3.68921	#VALUE!		0.0243824	#VALUE!	#VALUE!	#VALUE!	#VALUE!
	1							-3.68921	#VALUE!		0.0243824	#VALUE!	#VALUE!	#VALUE!	#VALUE!
	1							-3.68921	#VALUE!		0.0243824	#VALUE!	#VALUE!	#VALUE!	#VALUE!
	1							-3.68921	#VALUE!		0.0243824	#VALUE!	#VALUE!	#VALUE!	#VALUE!
	1							-3.68921	#VALUE!		0.0243824	#VALUE!	#VALUE!	#VALUE!	#VALUE!
	1							-3.68921	#VALUE!		0.0243824	#VALUE!	#VALUE!	#VALUE!	#VALUE!
	1							-3.68921	#VALUE!		0.0243824	#VALUE!	#VALUE!	#VALUE!	#VALUE!
	1							-3.68921	#VALUE!		0.0243824	#VALUE!	#VALUE!	#VALUE!	#VALUE!
	1							-3.68921	#VALUE!		0.0243824	#VALUE!	#VALUE!	#VALUE!	#VALUE!
	1							-3.68921	#VALUE!		0.0243824	#VALUE!	#VALUE!	#VALUE!	#VALUE!
	1							-3.68921	#VALUE!		0.0243824	#VALUE!	#VALUE!	#VALUE!	#VALUE!
	1							-3.68921	#VALUE!		0.0243824	#VALUE!	#VALUE!	#VALUE!	#VALUE!
	1							-3.68921	#VALUE!		0.0243824	#VALUE!	#VALUE!	#VALUE!	#VALUE!
	1							-3.68921	#VALUE!		0.0243824	#VALUE!	#VALUE!	#VALUE!	#VALUE!
	1							-3.68921	#VALUE!		0.0243824	#VALUE!	#VALUE!	#VALUE!	#VALUE!
	1							-3.68921	#VALUE!		0.0243824	#VALUE!	#VALUE!	#VALUE!	#VALUE!
	1							-3.68921	#VALUE!		0.0243824	#VALUE!	#VALUE!	#VALUE!	#VALUE!
	1							-3.68921	#VALUE!		0.0243824	#VALUE!	#VALUE!	#VALUE!	#VALUE!
	1							-3.68921	#VALUE!		0.0243824	#VALUE!	#VALUE!	#VALUE!	#VALUE!
	1							-3.68921	#VALUE!		0.0243824	#VALUE!	#VALUE!	#VALUE!	#VALUE!
	1							-3.68921	#VALUE!		0.0243824	#VALUE!	#VALUE!	#VALUE!	#VALUE!
	1							-3.68921	#VALUE!		0.0243824	#VALUE!	#VALUE!	#VALUE!	#VALUE!
	1							-3.68921	#VALUE!		0.0243824	#VALUE!	#VALUE!	#VALUE!	#VALUE!
	1							-3.68921	#VALUE!		0.0243824	#VALUE!	#VALUE!	#VALUE!	#VALUE!
	1							-3.68921	#VALUE!		0.0243824	#VALUE!	#VALUE!	#VALUE!	#VALUE!
	1							-3.68921	#VALUE!		0.0243824	#VALUE!	#VALUE!	#VALUE!	#VALUE!
	1							-3.68921	#VALUE!		0.0243824	#VALUE!	#VALUE!	#VALUE!	#VALUE!
	1							-3.68921	#VALUE!		0.0243824	#VALUE!	#VALUE!	#VALUE!	#VALUE!
	1							-3.68921	#VALUE!		0.0243824	#VALUE!	#VALUE!	#VALUE!	#VALUE!
	1							-3.68921	#VALUE!		0.0243824	#VALUE!	#VALUE!	#VALUE!	#VALUE!
	1							-3.68921	#VALUE!		0.0243824	#VALUE!	#VALUE!	#VALUE!	#VALUE!
	1							-3.68921	#VALUE!		0.0243824	#VALUE!	#VALUE!	#VALUE!	#VALUE!
	1							-3.68921	#VALUE!		0.0243824	#VALUE!	#VALUE!	#VALUE!	#VALUE!
	1							-3.68921	#VALUE!		0.0243824	#VALUE!	#VALUE!	#VALUE!	#VALUE!
	1							-3.68921	#VALUE!		0.0243824	#VALUE!	#VALUE!	#VALUE!	#VALUE!
	1							-3.68921	#VALUE!		0.0243824	#VALUE!	#VALUE!	#VALUE!	#VALUE!
	1							-3.68921	#VALUE!		0.0243824	#VALUE!	#VALUE!	#VALUE!	#VALUE!
	1							-3.68921	#VALUE!		0.0243824	#VALUE!	#VALUE!	#VALUE!	#VALUE!
	1							-3.68921	#VALUE!		0.0243824	#VALUE!	#VALUE!	#VALUE!	#VALUE!
	1							-3.68921	#VALUE!		0.0243824	#VALUE!	#VALUE!	#VALUE!	#VALUE!
	1							-3.68921	#VALUE!		0.0243824	#VALUE!	#VALUE!	#VALUE!	#VALUE!
	1							-3.68921	#VALUE!		0.0243824	#VALUE!	#VALUE!	#VALUE!	#VALUE!
	1							-3.68921	#VALUE!		0.0243824	#VALUE!	#VALUE!	#VALUE!	#VALUE!
	1							-3.68921	#VALUE!		0.0243824	#VALUE!	#VALUE!	#VALUE!	#VALUE!
	1							-3.68921	#VALUE!		0.0243824	#VALUE!	#VALUE!	#VALUE!	#VALUE!
	1							-3.68921	#VALUE!		0.0243824	#VALUE!	#VALUE!	#VALUE!	#VALUE!
	1							-3.68921	#VALUE!		0.0243824	#VALUE!	#VALUE!	#VALUE!	#VALUE!
	1							-3.68921	#VALUE!		0.0243824	#VALUE!	#VALUE!	#VALUE!	#VALUE!
	1							-3.68921	#VALUE!		0.0243824	#VALUE!	#VALUE!	#VALUE!	#VALUE!
	1							-3.68921	#VALUE!		0.0243824	#VALUE!	#VALUE!	#VALUE!	#VALUE!
	1							-3.68921	#VALUE!		0.0243824	#VALUE!	#VALUE!	#VALUE!	#VALUE!
	1							-3.68921	#VALUE!		0.0243824	#VALUE!	#VALUE!	#VALUE!	#VALUE!
	1							-3.68921	#VALUE!		0.0243824	#VALUE!	#VALUE!	#VALUE!	#VALUE!
	1							-3.68921	#VALUE!		0.0243824	#VALUE!	#VALUE!	#VALUE!	#VALUE!
	1							-3.68921	#VALUE!		0.0243824	#VALUE!	#VALUE!	#VALUE!	#VALUE!
	1							-3.68921	#VALUE!		0.0243824	#VALUE!	#VALUE!	#VALUE!	#VALUE!
	1							-3.68921	#VALUE!		0.0243824	#VALUE!	#VALUE!	#VALUE!	#VALUE!
	1							-3.68921	#VALUE!		0.0243824	#VALUE!	#VALUE!	#VALUE!	#VALUE!
	1							-3.68921	#VALUE!		0.0243824	#VALUE!	#VALUE!	#VALUE!	#VALUE!
	1							-3.68921	#VALUE!		0.0243824	#VALUE!	#VALUE!	#VALUE!	#VALUE!
	1							-3.68921	#VALUE!		0.0243824	#VALUE!	#VALUE!	#VALUE!	#VALUE!
	1							-3.68921	#VALUE!		0.0243824	#VALUE!	#VALUE!	#VALUE!	#VALUE!
	1							-3.68921	#VALUE!		0.0243824	#VALUE!	#VALUE!	#VALUE!	#VALUE!
	1							-3.68921	#VALUE!		0.0243824	#VALUE!	#VALUE!	#VALUE!	#VALUE!
	1							-3.68921	#VALUE!		0.0243824	#VALUE!	#VALUE!	#VALUE!	#VALUE!
	1							-3.68921	#VALUE!		0.0243824	#VALUE!	#VALUE!	#VALUE!	#VALUE!
	1							-3.68921	#VALUE!		0.0243824	#VALUE!	#VALUE!	#VALUE!	#VALUE!
	1							-3.68921	#VALUE!		0.0243824	#VALUE!	#VALUE!	#VALUE!	#VALUE!
	1							-3.68921	#VALUE!		0.0243824	#VALUE!	#VALUE!	#VALUE!	#VALUE!
	1							-3.68921	#VALUE!		0.0243824	#VALUE!	#VALUE!	#VALUE!	#VALUE!
	1							-3.68921	#VALUE!		0.0243824	#VALUE!	#VALUE!	#VALUE!	#VALUE!
	1							-3.68921	#VALUE!		0.0243824	#VALUE!	#VALUE!	#VALUE!	#VALUE!
	1							-3.68921	#VALUE!		0.0243824	#VALUE!	#VALUE!	#VALUE!	#VALUE!
	1							-3.68921	#VALUE!		0.0243824	#VALUE!	#VALUE!	#VALUE!	#VALUE!
	1							-3.68921	#VALUE!		0.0243824	#VALUE!	#VALUE!	#VALUE!	#VALUE!
	1							-3.68921	#VALUE!		0.0243824	#VALUE!	#VALUE!	#VALUE!	#VALUE!
	1							-3.68921	#VALUE!		0.0243824	#VALUE!	#VALUE!	#VALUE!	#VALUE!
	1							-3.68921	#VALUE!		0.0243824	#VALUE!	#VALUE!	#VALUE!	#VALUE!
	1							-3.68921	#VALUE!		0.0243824	#VALUE!	#VALUE!	#VALUE!	#VALUE!
	1							-3.68921	#VALUE!		0.0243824	#VALUE!	#VALUE!	#VALUE!	#VALUE!
	1							-3.68921	#VALUE!		0.0243824	#VALUE!	#VALUE!	#VALUE!	#VALUE!
	1							-3.68921	#VALUE!		0.0243824	#VALUE!	#VALUE!	#VALUE!	#VALUE!
	1							-3.68921	#VALUE!		0.0243824	#VALUE!	#VALUE!	#VALUE!	#VALUE!
	1							-3.68921	#VALUE!		0.0243824	#VALUE!	#VALUE!	#VALUE!	#VALUE!
	1							-3.68921	#VALUE!		0.0243824	#VALUE!	#VALUE!	#VALUE!	#VALUE!
	1							-3.68921	#VALUE!		0.0243824	#VALUE!	#VALUE!	#VALUE!	#VALUE!
	1							-3.68921	#VALUE!		0.0243824	#VALUE!	#VALUE!	#VALUE!	#VALUE!
	1							-3.68921	#VALUE!		0.0243824	#VALUE!	#VALUE!	#VALUE!	#VALUE!
	1							-3.68921	#VALUE!		0.0243824	#VALUE!	#VALUE!	#VALUE!	#VALUE!
	1							-3.68921	#VALUE!		0.0243824	#VALUE!	#VALUE!	#VALUE!	#VALUE!
	1							-3.68921	#VALUE!		0.0243824	#VALUE!	#VALUE!	#VALUE!	#VALUE!
	1							-3.68921	#VALUE!		0.0243824	#VALUE!	#VALUE!	#VALUE!	#VALUE!
	1							-3.68921	#VALUE!		0.0243824	#VALUE!	#VALUE!	#VALUE!	#VALUE!
	1							-3.68921	#VALUE!		0.0243824	#VALUE!	#VALUE!	#VALUE!	#VALUE!
	1							-3.68921	#VALUE!		0.0243824	#VALUE!	#VALUE!	#VALUE!	#VALUE!
	1							-3.68921	#VALUE!		0.0243824	#VALUE!	#VALUE!	#VALUE!	#VALUE!
	1							-3.68921	#VALUE!		0.0243824	#VALUE!	#VALUE!	#VALUE!	#VALUE!
	1							-3.68921	#VALUE!		0.0243824	#VALUE!	#VALUE!	#VALUE!	#VALUE!
	1							-3.68921	#VALUE!		0.0243824	#VALUE!	#VALUE!	#VALUE!	#VALUE!
	1							-3.68921	#VALUE!		0.0243824	#VALUE!	#VALUE!	#VALUE!	#VALUE!
	1							-3.68921	#VALUE!		0.0243824	#VALUE!	#VALUE!	#VALUE!	#VALUE!
	1							-3.68921	#VALUE!		0.0243824	#VALUE!	#VALUE!	#VALUE!	#VALUE!
	1							-3.68921	#VALUE!		0.0243824	#VALUE!	#VALUE!	#VALUE!	#VALUE!
	1							-3.68921	#VALUE!		0.0243824	#VALUE!	#VALUE!	#VALUE!	#VALUE!
	1							-3.68921	#VALUE!		0.0243824	#VALUE!	#VALUE!	#VALUE!	#VALUE!
	1							-3.68921	#VALUE!		0.0243824	#VALUE!	#VALUE!	#VALUE!	#VALUE!
